# Supplementary material for: Crystal structure of 3-hy­droxy-2-(4-hy­droxy-3-meth­oxy­phenyl­methyl)-5,5-di­methyl­cyclo­hex-2-enone
Source: Acta Crystallogr E Crystallogr Commun. 2018 May 15;74(Pt 6):796–8. doi: 10.1107/S2056989018006941 (PMC6002819; doi:10.1107/S2056989018006941)
Supplement: Supplementary file 1 [file e-74-00796-sup1.cif]

##############################################################################
#                                                                            #
# This CIF contains the data in a paper accepted for publication in          #
# Acta Crystallographica Section E. It conforms to the requirements of       #
# Notes for Authors for Acta Crystallographica Section E, and has been       #
# peer reviewed under the auspices of the IUCr Commission on Journals.       #
#                                                                            #
# Full details of the Crystallographic Information File format               #
# are given in the paper "The Crystallographic Information File (CIF):       #
# a New Standard Archive File for Crystallography" by S. R. Hall, F. H.      #
# Allen and I. D. Brown [Acta Cryst. (1991), A47, 655-685].                  #
#                                                                            #
# The current version of the core CIF dictionary is obtainable from          #
# ftp://ftp.iucr.org/pub/cif_core.dic.                                       #
#                                                                            #
# Software is freely available for graphical display of the structure(s)     #
# in this CIF. For information consult the CIF software page                 #
# http://www.iucr.org/resources/cif/software.                                #
#                                                                            #
# This file may be used for bona fide research purposes within the           #
# scientific community so long as proper attribution is given to the journal # 
# article from which it was obtained.                                        #
#                                                                            #
##############################################################################
data_I
_database_code_depnum_ccdc_archive 'CCDC 1841730'
_audit_creation_method     'SHELXL-2017/1'
_journal_date_recd_electronic     2018-04-13
_journal_date_accepted     2018-05-07
_journal_name_full     'Acta Crystallographica, Section E'
_journal_year     2018
_journal_volume     74
_journal_issue      6
_journal_page_first     796
_journal_page_last     798
_journal_paper_category     GO
_journal_paper_doi     10.1107/S2056989018006941
_journal_coeditor_code     IS5495
loop_
    _publ_contact_author_name
    _publ_contact_author_address
    _publ_contact_author_email
    'Anatoly Mishnev'
;
Latvian Institute of Organic Synthesis, Aizkraukles Str. 21, Riga, LV-1006,
Latvia
;
 'mishnevs@osi.lv'
    'M\=ara Jure'
;
Institute of Technology of Organic Chemistry, Faculty of Materials Science and
Applied Chemistry, Riga Technical University, P. Valdena Str. 3/7, Riga,
LV-1048, Latvia
;
 'Mara.Jure@rtu.lv'
_publ_section_title
;
Crystal structure of
3-hydroxy-2-(4-hydroxy-3-methoxyphenylmethyl)-5,5-dimethylcyclohex-2-enone
;
loop_
    _publ_author_name
    _publ_author_footnote
    _publ_author_address
    'Stikute, Agnese' .
;
Institute of Technology of Organic Chemistry
Faculty of Materials Science and Applied Chemistry
Riga Technical University, P. Valdena Str. 3/7, Riga,
LV-1048, Latvia
;
    'Skestere, Karina' .
;
Institute of Technology of Organic Chemistry
Faculty of Materials Science and Applied Chemistry
Riga Technical University, P. Valdena Str. 3/7, Riga,
LV-1048, Latvia
;
    'Mierina, Inese' .
;
Institute of Technology of Organic Chemistry
Faculty of Materials Science and Applied Chemistry
Riga Technical University, P. Valdena Str. 3/7, Riga,
LV-1048, Latvia
;
    'Mishnev, Anatoly' .
;
Latvian Institute of Organic Synthesis
Aizkraukles Str. 21, Riga, LV-1006, Latvia
;
    'Jure, Mara' .
;
Institute of Technology of Organic Chemistry
Faculty of Materials Science and Applied Chemistry
Riga Technical University, P. Valdena Str. 3/7, Riga,
LV-1048, Latvia
;
_publ_section_synopsis
;
In the title dimedone derivative, the 4-hydroxy-3-methoxybenzyl substituent
adopts a sofa conformation. In the crystal, molecules are assembled into a
sheet structure parallel to the <i>ab</i> plane <i>via</i> O---H...O hydrogen
bonds.
;
_chemical_name_systematic
;
3-Hydroxy-2-(4-hydroxy-3-methoxyphenylmethyl)-5,5-dimethylcyclohex-2-enone
;
_chemical_name_common     ?
_chemical_formula_moiety     'C16 H20 O4'
_chemical_formula_sum     'C16 H20 O4'
_chemical_formula_iupac     'C16 H20 O4'
_chemical_formula_weight     276.32
_chemical_melting_point     ?
_shelx_space_group_comment
;
The symmetry employed for this shelxl refinement is uniquely defined
by the following loop, which should always be used as a source of
symmetry information in preference to the above space-group names.
They are only intended as comments.
;
_space_group_crystal_system     orthorhombic
_space_group_name_H-M_alt     'P b c a'
_space_group_name_Hall     '-P 2ac 2ab'
loop_
    _space_group_symop_operation_xyz
    'x, y, z'
    '-x+1/2, -y, z+1/2'
    'x+1/2, -y+1/2, -z'
    '-x, y+1/2, -z+1/2'
    '-x, -y, -z'
    'x-1/2, y, -z-1/2'
    '-x-1/2, y-1/2, z'
    'x, -y-1/2, z-1/2'
_cell_length_a     9.3504(3)
_cell_length_b     13.6265(4)
_cell_length_c     22.8790(9)
_cell_angle_alpha     90
_cell_angle_beta     90
_cell_angle_gamma     90
_cell_volume     2915.09(17)
_cell_formula_units_Z     8
_cell_measurement_reflns_used     32401
_cell_measurement_theta_min     0.998
_cell_measurement_theta_max     27.485
_cell_measurement_temperature     190(2)
_exptl_crystal_description     'block'
_exptl_crystal_colour     'colourless'
_exptl_crystal_size_max     0.32
_exptl_crystal_size_mid     0.17
_exptl_crystal_size_min     0.12
_exptl_crystal_density_diffrn     1.259
_exptl_crystal_density_meas     ?
_exptl_crystal_density_method     ?
_exptl_crystal_F_000     1184
_exptl_absorpt_coefficient_mu     0.090
_exptl_absorpt_correction_type     none
_exptl_absorpt_process_details     ?
_shelx_estimated_absorpt_T_min     ?
_shelx_estimated_absorpt_T_max     ?
_exptl_absorpt_correction_T_min     ?
_exptl_absorpt_correction_T_max     ?
_diffrn_ambient_temperature     190(2)
_diffrn_radiation_type     MoK\a
_diffrn_radiation_wavelength     0.71073
_diffrn_measurement_device_type     'Bruker KappaCCD'
_diffrn_measurement_method     'CCD'
_diffrn_detector_area_resol_mean     ?
_diffrn_reflns_number     6082
_diffrn_reflns_av_R_equivalents     0.0566
_diffrn_reflns_theta_min     2.788
_diffrn_reflns_theta_max     27.469
_diffrn_reflns_theta_full     25.242
_diffrn_measured_fraction_theta_max     0.987
_diffrn_measured_fraction_theta_full     0.988
_diffrn_reflns_limit_h_min     -12
_diffrn_reflns_limit_h_max     12
_diffrn_reflns_limit_k_min     -17
_diffrn_reflns_limit_k_max     17
_diffrn_reflns_limit_l_min     -29
_diffrn_reflns_limit_l_max     29
_refine_special_details     ?
_reflns_number_total     3295
_reflns_number_gt     2149
_reflns_threshold_expression     'I > 2\s(I)'
_refine_ls_structure_factor_coef     Fsqd
_refine_ls_matrix_type     full
_refine_ls_R_factor_all     0.1019
_refine_ls_R_factor_gt     0.0586
_refine_ls_wR_factor_gt     0.1171
_refine_ls_wR_factor_ref     0.1305
_refine_ls_goodness_of_fit_ref     1.043
_refine_ls_restrained_S_all     1.043
_refine_ls_number_reflns     3295
_refine_ls_number_parameters     192
_refine_ls_number_restraints     0
_refine_ls_hydrogen_treatment     mixed
_refine_ls_weighting_scheme     calc
_refine_ls_weighting_details
              'w=1/[\s^2^(Fo^2^)+(0.0489P)^2^+1.0327P] where P=(Fo^2^+2Fc^2^)/3'
_atom_sites_solution_hydrogens     mixed
_atom_sites_solution_primary     ?
_atom_sites_solution_secondary     ?
_refine_ls_shift/su_max     0.006
_refine_ls_shift/su_mean     0.002
_refine_diff_density_max     0.210
_refine_diff_density_min     -0.188
_refine_ls_extinction_method     none
_refine_ls_extinction_coef     .
loop_
    _atom_type_symbol
    _atom_type_description
    _atom_type_scat_dispersion_real
    _atom_type_scat_dispersion_imag
    _atom_type_scat_source
    'C' 'C' 0.0033 0.0016
                         'International Tables Vol C Tables 4.2.6.8 and 6.1.1.4'
    'H' 'H' 0.0000 0.0000
                         'International Tables Vol C Tables 4.2.6.8 and 6.1.1.4'
    'O' 'O' 0.0106 0.0060
                         'International Tables Vol C Tables 4.2.6.8 and 6.1.1.4'
_computing_data_collection
;
COLLECT (Bruker, 2001)
;
_computing_cell_refinement
;
SCALEPACK (Otwinowski & Minor, 1997)
;
_computing_data_reduction
;
DENZO (Otwinowski & Minor, 1997)
;
_computing_structure_solution
;
SIR2004 (Burla <i>et al.</i>,  2005)
;
_computing_structure_refinement
;
SHELXL2017 (Sheldrick, 2015)
;
_computing_molecular_graphics
;
ORTEP-3 for Windows (Farrugia, 2012)
;
_computing_publication_material
;
publCIF (Westrip, 2010)
;
loop_
    _atom_site_type_symbol
    _atom_site_label
    _atom_site_fract_x
    _atom_site_fract_y
    _atom_site_fract_z
    _atom_site_U_iso_or_equiv
    _atom_site_adp_type
    _atom_site_calc_flag
    _atom_site_occupancy
    _atom_site_disorder_assembly
    _atom_site_disorder_group
    O O1 0.75371(16) 0.50507(9) 0.63597(7) 0.0331(4) Uani d 1 . .
    O O2 0.62541(15) 0.83466(10) 0.63025(7) 0.0287(4) Uani d 1 . .
    O O3 0.16966(16) 0.39470(10) 0.68561(7) 0.0367(4) Uani d 1 . .
    O O4 0.13650(15) 0.39579(10) 0.57111(7) 0.0319(4) Uani d 1 . .
    C C1 0.9683(2) 0.71070(12) 0.58699(9) 0.0224(4) Uani d 1 . .
    C C2 0.8992(2) 0.60988(13) 0.57748(9) 0.0256(5) Uani d 1 . .
    H H2A 0.864618 0.605845 0.537577 0.031 Uiso calc 1 . .
    H H2B 0.971321 0.559458 0.582589 0.031 Uiso calc 1 . .
    C C3 0.7777(2) 0.58996(13) 0.61829(9) 0.0230(5) Uani d 1 . .
    C C4 0.6838(2) 0.66925(13) 0.63552(9) 0.0213(4) Uani d 1 . .
    C C5 0.7173(2) 0.76168(13) 0.61827(9) 0.0216(4) Uani d 1 . .
    C C6 0.8495(2) 0.78837(13) 0.58489(9) 0.0243(5) Uani d 1 . .
    H H6A 0.886941 0.849470 0.600375 0.029 Uiso calc 1 . .
    H H6B 0.823687 0.799694 0.544389 0.029 Uiso calc 1 . .
    C C7 0.5558(2) 0.64569(13) 0.67303(10) 0.0277(5) Uani d 1 . .
    H H7A 0.508367 0.706600 0.683286 0.033 Uiso calc 1 . .
    H H7B 0.589063 0.615710 0.709003 0.033 Uiso calc 1 . .
    C C8 0.4470(2) 0.57763(13) 0.64472(9) 0.0232(5) Uani d 1 . .
    C C9 0.3616(2) 0.51732(13) 0.68030(9) 0.0258(5) Uani d 1 . .
    H H9 0.374309 0.517992 0.720617 0.031 Uiso calc 1 . .
    C C10 0.2589(2) 0.45705(13) 0.65589(9) 0.0252(5) Uani d 1 . .
    C C11 0.2391(2) 0.45584(13) 0.59560(9) 0.0244(5) Uani d 1 . .
    C C12 0.3230(2) 0.51344(15) 0.56037(10) 0.0300(5) Uani d 1 . .
    H H12 0.310764 0.512153 0.520037 0.036 Uiso calc 1 . .
    C C13 0.4265(2) 0.57391(14) 0.58529(10) 0.0287(5) Uani d 1 . .
    H H13 0.483160 0.612663 0.561127 0.034 Uiso calc 1 . .
    C C14 0.1966(3) 0.37943(17) 0.74571(11) 0.0469(7) Uani d 1 . .
    H H14A 0.293311 0.357396 0.750859 0.070 Uiso calc 1 . .
    H H14B 0.131964 0.330679 0.760536 0.070 Uiso calc 1 . .
    H H14C 0.182851 0.439830 0.766563 0.070 Uiso calc 1 . .
    C C15 1.0448(2) 0.71292(14) 0.64588(10) 0.0317(5) Uani d 1 . .
    H H15A 0.977325 0.700158 0.676564 0.048 Uiso calc 1 . .
    H H15B 1.087200 0.776352 0.651680 0.048 Uiso calc 1 . .
    H H15C 1.118201 0.663631 0.646450 0.048 Uiso calc 1 . .
    C C16 1.0760(2) 0.73067(15) 0.53816(10) 0.0345(5) Uani d 1 . .
    H H16A 1.115861 0.795077 0.543051 0.052 Uiso calc 1 . .
    H H16B 1.028672 0.726735 0.500998 0.052 Uiso calc 1 . .
    H H16C 1.151155 0.682745 0.539763 0.052 Uiso calc 1 . .
    H H2 0.664(3) 0.892(2) 0.6238(13) 0.079(10) Uiso d 1 . .
    H H4 0.085(4) 0.368(3) 0.6024(16) 0.114(14) Uiso d 1 . .
loop_
    _atom_site_aniso_label
    _atom_site_aniso_U_11
    _atom_site_aniso_U_22
    _atom_site_aniso_U_33
    _atom_site_aniso_U_12
    _atom_site_aniso_U_13
    _atom_site_aniso_U_23
    O1 0.0372(8) 0.0110(6) 0.0510(10) -0.0009(6) 0.0078(8) 0.0033(6)
    O2 0.0240(8) 0.0128(7) 0.0493(10) 0.0022(6) -0.0014(7) 0.0001(6)
    O3 0.0393(9) 0.0406(9) 0.0304(9) -0.0196(7) 0.0011(7) 0.0042(7)
    O4 0.0283(8) 0.0362(8) 0.0312(9) -0.0096(7) -0.0035(7) -0.0033(7)
    C1 0.0241(10) 0.0168(9) 0.0262(11) -0.0004(8) 0.0006(9) 0.0004(8)
    C2 0.0287(11) 0.0172(9) 0.0308(12) 0.0006(8) 0.0033(9) -0.0035(8)
    C3 0.0253(11) 0.0149(9) 0.0288(12) -0.0019(8) -0.0012(9) -0.0016(8)
    C4 0.0199(10) 0.0145(9) 0.0297(12) -0.0023(8) -0.0019(9) -0.0035(8)
    C5 0.0207(11) 0.0163(9) 0.0278(12) 0.0010(8) -0.0047(8) -0.0014(8)
    C6 0.0241(10) 0.0151(9) 0.0336(12) -0.0028(8) -0.0038(9) 0.0029(8)
    C7 0.0306(12) 0.0160(9) 0.0366(14) -0.0026(9) 0.0042(10) -0.0034(8)
    C8 0.0222(10) 0.0164(9) 0.0310(12) 0.0031(8) 0.0031(9) 0.0003(8)
    C9 0.0283(11) 0.0233(10) 0.0260(12) 0.0005(9) 0.0014(9) 0.0000(8)
    C10 0.0236(10) 0.0198(9) 0.0322(12) -0.0023(9) 0.0060(9) 0.0024(8)
    C11 0.0207(10) 0.0197(9) 0.0328(12) 0.0011(8) -0.0013(9) -0.0003(9)
    C12 0.0330(12) 0.0300(11) 0.0271(13) -0.0028(10) -0.0005(10) 0.0037(9)
    C13 0.0279(11) 0.0222(10) 0.0359(13) -0.0035(9) 0.0038(10) 0.0061(9)
    C14 0.0604(17) 0.0503(14) 0.0300(14) -0.0262(13) 0.0077(12) 0.0032(11)
    C15 0.0263(11) 0.0273(11) 0.0414(14) 0.0024(9) -0.0045(10) -0.0003(10)
    C16 0.0333(12) 0.0270(11) 0.0432(15) -0.0024(10) 0.0077(10) 0.0000(10)
_geom_special_details
;
 All esds (except the esd in the dihedral angle between two l.s. planes)
 are estimated using the full covariance matrix.  The cell esds are taken
 into account individually in the estimation of esds in distances, angles
 and torsion angles; correlations between esds in cell parameters are only
 used when they are defined by crystal symmetry.  An approximate (isotropic)
 treatment of cell esds is used for estimating esds involving l.s. planes.
;
loop_
    _geom_bond_atom_site_label_1
    _geom_bond_atom_site_label_2
    _geom_bond_site_symmetry_2
    _geom_bond_distance
    _geom_bond_publ_flag
    O1 C3 . 1.246(2) ?
    O2 C5 . 1.342(2) ?
    O2 H2 . 0.88(3) ?
    O3 C10 . 1.371(2) ?
    O3 C14 . 1.413(3) ?
    O4 C11 . 1.380(2) ?
    O4 H4 . 0.94(4) ?
    C1 C15 . 1.526(3) ?
    C1 C16 . 1.529(3) ?
    C1 C2 . 1.534(3) ?
    C1 C6 . 1.534(3) ?
    C2 C3 . 1.495(3) ?
    C2 H2A . 0.9700 ?
    C2 H2B . 0.9700 ?
    C3 C4 . 1.447(3) ?
    C4 C5 . 1.357(3) ?
    C4 C7 . 1.507(3) ?
    C5 C6 . 1.498(3) ?
    C6 H6A . 0.9700 ?
    C6 H6B . 0.9700 ?
    C7 C8 . 1.521(3) ?
    C7 H7A . 0.9700 ?
    C7 H7B . 0.9700 ?
    C8 C13 . 1.374(3) ?
    C8 C9 . 1.406(3) ?
    C9 C10 . 1.381(3) ?
    C9 H9 . 0.9300 ?
    C10 C11 . 1.392(3) ?
    C11 C12 . 1.371(3) ?
    C12 C13 . 1.394(3) ?
    C12 H12 . 0.9300 ?
    C13 H13 . 0.9300 ?
    C14 H14A . 0.9600 ?
    C14 H14B . 0.9600 ?
    C14 H14C . 0.9600 ?
    C15 H15A . 0.9600 ?
    C15 H15B . 0.9600 ?
    C15 H15C . 0.9600 ?
    C16 H16A . 0.9600 ?
    C16 H16B . 0.9600 ?
    C16 H16C . 0.9600 ?
loop_
    _geom_angle_atom_site_label_1
    _geom_angle_atom_site_label_2
    _geom_angle_atom_site_label_3
    _geom_angle_site_symmetry_1
    _geom_angle_site_symmetry_3
    _geom_angle
    _geom_angle_publ_flag
    C5 O2 H2 . . 111(2) ?
    C10 O3 C14 . . 117.73(17) ?
    C11 O4 H4 . . 107(2) ?
    C15 C1 C16 . . 109.41(17) ?
    C15 C1 C2 . . 109.91(16) ?
    C16 C1 C2 . . 109.48(16) ?
    C15 C1 C6 . . 110.69(16) ?
    C16 C1 C6 . . 109.34(16) ?
    C2 C1 C6 . . 107.99(16) ?
    C3 C2 C1 . . 113.20(15) ?
    C3 C2 H2A . . 108.9 ?
    C1 C2 H2A . . 108.9 ?
    C3 C2 H2B . . 108.9 ?
    C1 C2 H2B . . 108.9 ?
    H2A C2 H2B . . 107.8 ?
    O1 C3 C4 . . 119.70(18) ?
    O1 C3 C2 . . 120.54(17) ?
    C4 C3 C2 . . 119.71(16) ?
    C5 C4 C3 . . 118.27(18) ?
    C5 C4 C7 . . 123.16(17) ?
    C3 C4 C7 . . 118.55(16) ?
    O2 C5 C4 . . 118.71(17) ?
    O2 C5 C6 . . 116.90(15) ?
    C4 C5 C6 . . 124.37(17) ?
    C5 C6 C1 . . 114.44(15) ?
    C5 C6 H6A . . 108.7 ?
    C1 C6 H6A . . 108.7 ?
    C5 C6 H6B . . 108.7 ?
    C1 C6 H6B . . 108.7 ?
    H6A C6 H6B . . 107.6 ?
    C4 C7 C8 . . 114.73(17) ?
    C4 C7 H7A . . 108.6 ?
    C8 C7 H7A . . 108.6 ?
    C4 C7 H7B . . 108.6 ?
    C8 C7 H7B . . 108.6 ?
    H7A C7 H7B . . 107.6 ?
    C13 C8 C9 . . 118.18(18) ?
    C13 C8 C7 . . 122.47(18) ?
    C9 C8 C7 . . 119.33(19) ?
    C10 C9 C8 . . 120.5(2) ?
    C10 C9 H9 . . 119.7 ?
    C8 C9 H9 . . 119.7 ?
    O3 C10 C9 . . 126.20(19) ?
    O3 C10 C11 . . 113.78(17) ?
    C9 C10 C11 . . 120.02(18) ?
    C12 C11 O4 . . 119.9(2) ?
    C12 C11 C10 . . 119.98(19) ?
    O4 C11 C10 . . 120.14(18) ?
    C11 C12 C13 . . 119.7(2) ?
    C11 C12 H12 . . 120.2 ?
    C13 C12 H12 . . 120.2 ?
    C8 C13 C12 . . 121.57(19) ?
    C8 C13 H13 . . 119.2 ?
    C12 C13 H13 . . 119.2 ?
    O3 C14 H14A . . 109.5 ?
    O3 C14 H14B . . 109.5 ?
    H14A C14 H14B . . 109.5 ?
    O3 C14 H14C . . 109.5 ?
    H14A C14 H14C . . 109.5 ?
    H14B C14 H14C . . 109.5 ?
    C1 C15 H15A . . 109.5 ?
    C1 C15 H15B . . 109.5 ?
    H15A C15 H15B . . 109.5 ?
    C1 C15 H15C . . 109.5 ?
    H15A C15 H15C . . 109.5 ?
    H15B C15 H15C . . 109.5 ?
    C1 C16 H16A . . 109.5 ?
    C1 C16 H16B . . 109.5 ?
    H16A C16 H16B . . 109.5 ?
    C1 C16 H16C . . 109.5 ?
    H16A C16 H16C . . 109.5 ?
    H16B C16 H16C . . 109.5 ?
loop_
    _geom_torsion_atom_site_label_1
    _geom_torsion_atom_site_label_2
    _geom_torsion_atom_site_label_3
    _geom_torsion_atom_site_label_4
    _geom_torsion_site_symmetry_1
    _geom_torsion_site_symmetry_2
    _geom_torsion_site_symmetry_3
    _geom_torsion_site_symmetry_4
    _geom_torsion
    _geom_torsion_publ_flag
    C15 C1 C2 C3 . . . . 67.9(2) ?
    C16 C1 C2 C3 . . . . -171.93(17) ?
    C6 C1 C2 C3 . . . . -53.0(2) ?
    C1 C2 C3 O1 . . . . -146.67(19) ?
    C1 C2 C3 C4 . . . . 35.9(3) ?
    O1 C3 C4 C5 . . . . 176.34(19) ?
    C2 C3 C4 C5 . . . . -6.2(3) ?
    O1 C3 C4 C7 . . . . -2.0(3) ?
    C2 C3 C4 C7 . . . . 175.47(18) ?
    C3 C4 C5 O2 . . . . 175.08(17) ?
    C7 C4 C5 O2 . . . . -6.6(3) ?
    C3 C4 C5 C6 . . . . -3.2(3) ?
    C7 C4 C5 C6 . . . . 175.11(19) ?
    O2 C5 C6 C1 . . . . 163.97(17) ?
    C4 C5 C6 C1 . . . . -17.7(3) ?
    C15 C1 C6 C5 . . . . -76.1(2) ?
    C16 C1 C6 C5 . . . . 163.26(17) ?
    C2 C1 C6 C5 . . . . 44.2(2) ?
    C5 C4 C7 C8 . . . . 118.9(2) ?
    C3 C4 C7 C8 . . . . -62.8(2) ?
    C4 C7 C8 C13 . . . . -29.1(3) ?
    C4 C7 C8 C9 . . . . 152.22(17) ?
    C13 C8 C9 C10 . . . . -0.8(3) ?
    C7 C8 C9 C10 . . . . 177.99(17) ?
    C14 O3 C10 C9 . . . . -9.4(3) ?
    C14 O3 C10 C11 . . . . 170.34(19) ?
    C8 C9 C10 O3 . . . . 179.63(18) ?
    C8 C9 C10 C11 . . . . -0.1(3) ?
    O3 C10 C11 C12 . . . . -178.86(17) ?
    C9 C10 C11 C12 . . . . 0.9(3) ?
    O3 C10 C11 O4 . . . . 0.3(3) ?
    C9 C10 C11 O4 . . . . -179.93(16) ?
    O4 C11 C12 C13 . . . . -179.95(17) ?
    C10 C11 C12 C13 . . . . -0.8(3) ?
    C9 C8 C13 C12 . . . . 0.9(3) ?
    C7 C8 C13 C12 . . . . -177.81(18) ?
    C11 C12 C13 C8 . . . . -0.1(3) ?
loop_
    _geom_hbond_atom_site_label_D
    _geom_hbond_atom_site_label_H
    _geom_hbond_atom_site_label_A
    _geom_hbond_site_symmetry_A
    _geom_hbond_distance_DH
    _geom_hbond_distance_HA
    _geom_hbond_distance_DA
    _geom_hbond_angle_DHA
    _geom_hbond_publ_flag
    C2 H2A O4 5_666 0.97 2.49 3.417(3) 161 yes
    C14 H14C O1 6_557 0.96 2.49 3.247(3) 136 yes
    O2 H2 O1 7_765 0.88(3) 1.74(3) 2.586(2) 161(3) yes
    O4 H4 O3 . 0.94(4) 2.10(4) 2.638(2) 115(3) yes
    O4 H4 O2 7_655 0.94(4) 2.11(4) 2.919(2) 142(3) yes
_shelx_hkl_file
;
   0   0   6 772.000  39.000   1
   0   0   7  2.6000  2.2000   1
   0   0   8 10.0000  2.7000   1
   0   0   9  4.7000  2.7000   1
   0   0  10 1093.60   60.20   1
   0   0  11 -2.6000  3.4000   1
   0   0  12 556.400  29.100   1
   0   0  13  3.4000  4.0000   1
   0   0  14 158.300  10.400   1
   0   0  15  3.3000  3.5000   1
   0   0  17  1.3000  3.4000   1
   0   0  18 1021.10   52.00   1
   0   0  19  6.5000  4.4000   1
   0   0  20 173.800  13.900   1
   0   0  21  6.4000  5.0000   1
   0   0  22 187.000  13.400   1
   0   0  23 -5.4000  5.3000   1
   0   0  24 38.4000  7.0000   1
   0   0  25  0.0000  5.8000   1
   0   0  27  4.0000  6.4000   1
   0   0  28 43.8000  8.7000   1
   0   0  29 -9.4000  7.0000   1
   0   1   1  0.6000  0.3000   1
   0   1   2  1.0000  0.3000   1
   0   1   3  1.4000  0.5000   1
   0   1   4  1.6000  0.8000   1
   0   1   5  2.2000  1.0000   1
   0   1   6  2.5000  1.2000   1
   0   1   7 -0.8000  1.0000   1
   0   1   8  0.5000  1.3000   1
   0   1   9  1.7000  1.2000   1
   0   1  10 -3.2000  2.0000   1
   0   1  11  0.4000  1.8000   1
   0   1  12  4.3000  2.0000   1
   0   1  13  2.2000  2.5000   1
   0   1  14  2.3000  2.4000   1
   0   1  15  3.7000  3.7000   1
   0   1  17  1.2000  3.9000   1
   0   1  18 -0.3000  3.4000   1
   0   1  19  3.9000  4.4000   1
   0   1  20  3.7000  4.1000   1
   0   1  21  8.3000  3.8000   1
   0   1  22 -2.3000  3.8000   1
   0   1  24  2.2000  4.4000   1
   0   1  25 -0.3000  4.1000   1
   0   1  26-13.0000  4.5000   1
   0   1  27 -0.6000  4.7000   1
   0   1  28 11.2000  5.0000   1
   0   1  29 -0.5000  8.1000   1
   0   2   0 329.200   7.400   1
   0   2   1 18.1000  0.6000   1
   0   2   2 546.100  14.300   1
   0   2   3 1648.40   35.70   1
   0   2   4 60.2000  1.6000   1
   0   2   5 968.400  25.900   1
   0   2   6 17.1000  1.3000   1
   0   2   7 260.800   8.100   1
   0   2   8 550.600  16.000   1
   0   2   9 22.7000  1.9000   1
   0   2  10 12.8000  1.7000   1
   0   2  11  9.5000  1.8000   1
   0   2  12 222.700   9.100   1
   0   2  13 88.6000  4.7000   1
   0   2  14 75.8000  4.8000   1
   0   2  15 318.000  19.000   1
   0   2  19  8.1000  4.0000   1
   0   2  20  8.8000  3.5000   1
   0   2  21 76.4000  5.5000   1
   0   2  22  7.4000  3.7000   1
   0   2  23  2.4000  5.5000   1
   0   2  24 166.000   8.700   1
   0   2  25  9.8000  5.0000   1
   0   2  26 28.0000  5.5000   1
   0   2  27 -5.4000  6.4000   1
   0   2  28  2.6000  7.1000   1
   0   2  29 27.2000  8.4000   1
   0   3   0  1.7000  0.8000   1
   0   3   1  2.1000  0.6000   1
   0   3   2  2.2000  0.7000   1
   0   3   3  3.2000  0.7000   1
   0   3   4  1.5000  0.8000   1
   0   3   5 -1.9000  0.8000   1
   0   3   6  0.9000  1.0000   1
   0   3   7  2.6000  0.8000   1
   0   3   8  1.7000  1.0000   1
   0   3   9  0.0000  1.3000   1
   0   3  10  0.8000  1.5000   1
   0   3  11  3.3000  1.6000   1
   0   3  12  0.1000  1.6000   1
   0   3  13  2.9000  2.7000   1
   0   3  14 -4.9000  2.7000   1
   0   3  15 -2.0000  3.9000   1
   0   3  18  0.2000  3.7000   1
   0   3  19  2.3000  4.3000   1
   0   3  20  0.0000  4.6000   1
   0   3  21 -4.5000  4.8000   1
   0   3  22  9.8000  5.6000   1
   0   3  23  5.7000  3.9000   1
   0   3  24 -6.6000  5.8000   1
   0   3  26  8.8000  5.9000   1
   0   3  27 -0.6000  5.9000   1
   0   3  28 -1.1000  6.6000   1
   0   3  29  0.5000  7.3000   1
   0   4   0 20.1000  1.4000   1
   0   4   1 34.1000  1.0000   1
   0   4   2 954.400  19.300   1
   0   4   3 405.400  10.600   1
   0   4   4 188.400   4.000   1
   0   4   5 56.0000  1.7000   1
   0   4   6 392.200   9.400   1
   0   4   7 890.700  26.700   1
   0   4   8 107.900   3.200   1
   0   4   9 38.2000  1.7000   1
   0   4  10 19.7000  1.6000   1
   0   4  11 145.700   4.300   1
   0   4  12 304.700   7.800   1
   0   4  13 144.900   5.000   1
   0   4  14  4.8000  2.2000   1
   0   4  15 18.9000  4.6000   1
   0   4  18 50.6000  6.1000   1
   0   4  21 10.3000  5.0000   1
   0   4  22 56.2000  7.2000   1
   0   4  23 27.9000  6.2000   1
   0   4  24  8.6000  5.6000   1
   0   4  25 -3.4000  6.4000   1
   0   4  26  7.3000  6.3000   1
   0   4  27 20.9000  7.6000   1
   0   4  28 38.0000  9.6000   1
   0   5   0  3.6000  1.5000   1
   0   5   1  0.6000  0.9000   1
   0   5   2 -0.1000  0.8000   1
   0   5   3  0.2000  0.8000   1
   0   5   4  0.0000  1.0000   1
   0   5   5 -0.6000  1.0000   1
   0   5   6  3.3000  1.0000   1
   0   5   7  1.9000  1.8000   1
   0   5   8  0.5000  1.1000   1
   0   5   9  2.4000  1.1000   1
   0   5  10  4.3000  1.4000   1
   0   5  11  0.3000  1.4000   1
   0   5  12 -1.7000  1.3000   1
   0   5  13  0.9000  1.5000   1
   0   5  14  0.4000  2.4000   1
   0   5  15  4.1000  2.2000   1
   0   5  16  4.9000  3.1000   1
   0   5  18  2.5000  2.6000   1
   0   5  19  6.0000  3.9000   1
   0   5  22 -8.6000  4.9000   1
   0   5  23  4.1000  6.3000   1
   0   5  24 -4.6000  5.2000   1
   0   5  25  4.7000  7.2000   1
   0   5  26  7.6000  6.7000   1
   0   5  27  0.2000  7.6000   1
   0   5  28 10.1000  7.8000   1
   0   6   0 69.8000  2.6000   1
   0   6   1 429.800   8.500   1
   0   6   2 494.700   9.700   1
   0   6   3 90.6000  2.2000   1
   0   6   4 67.2000  2.0000   1
   0   6   5 138.200   3.500   1
   0   6   6 1177.20   27.40   1
   0   6   7 147.700   3.700   1
   0   6   8 342.200  12.500   1
   0   6   9 29.6000  1.7000   1
   0   6  10 454.900  11.100   1
   0   6  11 76.2000  2.9000   1
   0   6  12 176.200   5.800   1
   0   6  13 32.2000  2.2000   1
   0   6  14 33.2000  2.6000   1
   0   6  15 85.3000  4.0000   1
   0   6  16 98.3000  5.0000   1
   0   6  17 289.800  10.600   1
   0   6  18  4.6000  2.8000   1
   0   6  19 52.0000  6.1000   1
   0   6  22 110.900   8.600   1
   0   6  23 55.6000  8.3000   1
   0   6  24 -1.9000  6.1000   1
   0   6  25 12.6000  5.9000   1
   0   6  26 351.000  24.200   1
   0   6  27 55.2000  9.8000   1
   0   7   0  2.6000  1.7000   1
   0   7   1 -1.6000  0.9000   1
   0   7   2  0.3000  1.0000   1
   0   7   3 -1.9000  1.0000   1
   0   7   4 -0.3000  1.0000   1
   0   7   5  1.4000  0.9000   1
   0   7   6 -0.9000  1.1000   1
   0   7   7  1.2000  1.1000   1
   0   7   8  0.3000  1.2000   1
   0   7   9  1.2000  1.2000   1
   0   7  10  0.2000  1.2000   1
   0   7  11  0.7000  1.5000   1
   0   7  12 -2.1000  1.7000   1
   0   7  13  2.3000  4.1000   1
   0   7  14  0.1000  1.7000   1
   0   7  15  0.2000  2.1000   1
   0   7  16  2.8000  2.3000   1
   0   7  17 -1.8000  2.5000   1
   0   7  18  8.1000  3.8000   1
   0   7  19  4.5000  4.0000   1
   0   7  22  3.7000  5.8000   1
   0   7  23-11.1000  5.0000   1
   0   7  24  1.8000  5.9000   1
   0   7  25  5.0000  6.8000   1
   0   7  26  2.4000  6.3000   1
   0   7  27  6.4000  8.5000   1
   0   8   0 408.700  11.500   1
   0   8   1  8.1000  1.2000   1
   0   8   2 27.1000  1.5000   1
   0   8   3 492.200  10.500   1
   0   8   4 220.800   5.700   1
   0   8   5 78.8000  2.2000   1
   0   8   6  0.6000  1.0000   1
   0   8   7 598.200  11.600   1
   0   8   8 166.500   3.900   1
   0   8   9 432.500  10.900   1
   0   8  10 34.7000  1.9000   1
   0   8  11 52.0000  3.0000   1
   0   8  12 13.4000  1.8000   1
   0   8  13  6.4000  1.8000   1
   0   8  14 109.900   4.600   1
   0   8  16 496.200  24.200   1
   0   8  23 13.0000  7.5000   1
   0   8  24  1.4000  6.6000   1
   0   8  25 -5.9000  5.6000   1
   0   8  26 -2.4000  6.1000   1
   0   9   0  0.7000  1.6000   1
   0   9   1 -1.2000  1.2000   1
   0   9   2 -1.7000  1.5000   1
   0   9   3  1.1000  1.3000   1
   0   9   4  0.9000  1.2000   1
   0   9   5  0.4000  1.2000   1
   0   9   6  0.9000  1.2000   1
   0   9   7 -0.9000  1.3000   1
   0   9   8 -2.8000  1.4000   1
   0   9   9 -1.9000  1.5000   1
   0   9  10  0.5000  1.6000   1
   0   9  11  1.9000  2.0000   1
   0   9  12 -0.1000  1.9000   1
   0   9  13 -0.1000  2.4000   1
   0   9  14 -4.0000  2.3000   1
   0   9  15  1.3000  6.0000   1
   0   9  16 -4.8000  5.9000   1
   0   9  17  5.6000  3.0000   1
   0   9  18  4.9000  3.3000   1
   0   9  19  1.7000  6.2000   1
   0   9  20  4.2000  6.8000   1
   0   9  21  1.4000  4.0000   1
   0   9  22  0.6000  4.0000   1
   0   9  23 -3.8000  5.2000   1
   0   9  24 -2.9000  5.7000   1
   0   9  25  0.0000  5.1000   1
   0  10   0 696.200  25.000   1
   0  10   1 30.1000  1.8000   1
   0  10   2 59.5000  2.2000   1
   0  10   3  4.6000  1.4000   1
   0  10   4 13.3000  1.4000   1
   0  10   5 21.4000  1.5000   1
   0  10   6 204.900   6.200   1
   0  10   7 360.300   8.100   1
   0  10   8 260.100   6.300   1
   0  10   9  2.3000  1.6000   1
   0  10  10  6.8000  2.0000   1
   0  10  11 -1.9000  2.7000   1
   0  10  12 27.6000  2.4000   1
   0  10  13 30.1000  2.5000   1
   0  10  14 126.000   5.500   1
   0  10  15 23.3000  7.0000   1
   0  10  16 128.700   8.300   1
   0  10  17  4.8000  2.5000   1
   0  10  18 131.700  12.900   1
   0  10  19  8.9000  7.3000   1
   0  10  20 24.5000  5.1000   1
   0  10  21 15.6000  5.3000   1
   0  10  22  5.8000  5.0000   1
   0  10  23  8.4000  3.8000   1
   0  10  24  8.8000  5.5000   1
   0  11   0 -1.5000  2.3000   1
   0  11   1  0.7000  1.5000   1
   0  11   2  0.3000  1.4000   1
   0  11   3 -1.3000  1.3000   1
   0  11   4 -0.1000  1.4000   1
   0  11   5  1.7000  1.4000   1
   0  11   6 -1.9000  1.6000   1
   0  11   7  1.6000  1.6000   1
   0  11   8  1.8000  1.7000   1
   0  11   9 -0.6000  1.8000   1
   0  11  10 -0.6000  2.1000   1
   0  11  11 -1.9000  2.3000   1
   0  11  12  1.1000  2.6000   1
   0  11  13  1.6000  2.8000   1
   0  11  14 -1.7000  6.3000   1
   0  11  15  2.3000  2.7000   1
   0  11  16  2.0000  2.6000   1
   0  11  17  1.1000  4.0000   1
   0  11  18  0.3000  4.9000   1
   0  11  19-10.0000  4.7000   1
   0  11  20  8.8000  9.5000   1
   0  11  21 -7.0000  5.2000   1
   0  11  22 -3.3000  5.4000   1
   0  11  23  5.2000  6.1000   1
   0  12   0 103.700   5.100   1
   0  12   1  1.9000  2.0000   1
   0  12   2  2.3000  1.7000   1
   0  12   3 37.2000  2.3000   1
   0  12   4 315.300   6.500   1
   0  12   5 17.5000  1.8000   1
   0  12   6 167.800   4.400   1
   0  12   7 150.300   4.800   1
   0  12   8 408.200  11.700   1
   0  12   9  4.9000  2.4000   1
   0  12  10 82.0000  4.7000   1
   0  12  11 38.6000  3.9000   1
   0  12  12 822.600  28.100   1
   0  12  13 35.0000  4.2000   1
   0  12  14 26.7000  3.7000   1
   0  12  15 18.2000  5.6000   1
   0  12  16 299.500  20.300   1
   0  12  17  0.2000  5.3000   1
   0  12  18  4.9000  5.1000   1
   0  12  19 19.4000  6.0000   1
   0  12  20 67.2000  8.3000   1
   0  12  21  3.3000  5.1000   1
   0  13   0 -2.6000  3.0000   1
   0  13   1 -3.7000  2.0000   1
   0  13   2  3.2000  2.3000   1
   0  13   3 -1.4000  1.9000   1
   0  13   4 -1.1000  2.2000   1
   0  13   5  2.9000  2.5000   1
   0  13   6  5.1000  2.3000   1
   0  13   7 -2.2000  2.3000   1
   0  13   8  2.1000  2.4000   1
   0  13   9 -0.6000  2.6000   1
   0  13  10 -6.7000  5.5000   1
   0  13  11  6.0000  4.4000   1
   0  13  12  0.7000  4.6000   1
   0  13  13 -0.4000  5.1000   1
   0  13  14  5.4000  6.9000   1
   0  13  15  2.0000  4.6000   1
   0  13  16  5.0000  8.1000   1
   0  13  17 -3.3000  5.3000   1
   0  13  18 -4.1000  5.6000   1
   0  13  19  2.7000  5.3000   1
   0  13  20 -3.1000  6.2000   1
   0  14   0 23.3000  3.6000   1
   0  14   1 152.900   5.800   1
   0  14   2  7.2000  3.4000   1
   0  14   3 20.6000  3.4000   1
   0  14   4 24.7000  4.2000   1
   0  14   5  4.0000  3.9000   1
   0  14   6  4.5000  4.0000   1
   0  14   7 29.2000  4.9000   1
   0  14   8 -1.1000  4.3000   1
   0  14   9 28.5000  5.2000   1
   0  14  10 11.7000  5.0000   1
   0  14  11 30.9000  5.1000   1
   0  14  12 25.6000  5.5000   1
   0  14  13 25.4000  5.3000   1
   0  14  14 15.4000  5.7000   1
   0  14  15 -3.3000  5.6000   1
   0  14  16 55.4000  7.3000   1
   0  14  17 11.1000  5.5000   1
   0  14  18 24.6000  6.1000   1
   0  15   0  8.2000  7.2000   1
   0  15   1  0.1000  7.2000   1
   0  15   2 -5.6000  7.0000   1
   0  15   3  6.2000  6.8000   1
   0  15   4 -0.1000  7.0000   1
   0  15   5 -0.5000  6.4000   1
   0  15   6  4.2000  7.1000   1
   0  15   7  3.2000  7.2000   1
   0  15  10  9.3000  7.2000   1
   0  15  11  2.2000  6.9000   1
   0  15  12  2.9000  5.6000   1
   0  15  13 -6.6000  5.1000   1
   0  15  14 -1.5000  5.5000   1
   0  15  15 -3.3000  5.8000   1
   0  16   3 84.2000 10.6000   1
   0  16   4 76.8000 11.6000   1
   0  16   5 211.600  16.900   1
   0  16   6 -6.1000  8.6000   1
   0  16   7  7.2000  8.3000   1
   0  16   8 13.3000  6.4000   1
   0  16   9  8.2000  7.8000   1
   0  16  10  6.3000  8.3000   1
   0  16  11  6.6000  8.4000   1
   0  16  12  9.3000  9.0000   1
   0  17   2  1.6000  8.8000   1
   0  17   3 -6.2000  6.4000   1
   0  17   6 -8.9000  7.9000   1
   0  17   7  2.3000  6.2000   1
   0  17   8 -0.8000  8.7000   1
   1   0   0  1.1000  0.6000   1
   1   0   1  0.5000  0.5000   1
   1   0   2 287.900   6.300   1
   1   0   3  3.0000  0.9000   1
   1   0   4 34.9000  1.8000   1
   1   0   5  4.6000  1.2000   1
   1   0   6 8598.80  251.90   1
   1   0   7 -1.1000  1.3000   1
   1   0   8 170.600   5.600   1
   1   0   9 -2.0000  1.3000   1
   1   0  10 4820.00  134.90   1
   1   0  11  1.1000  1.7000   1
   1   0  12 27.1000  3.0000   1
   1   0  13  2.6000  2.5000   1
   1   0  14 546.100  19.400   1
   1   0  15  0.9000  3.7000   1
   1   0  18 81.5000  7.2000   1
   1   0  19 -1.9000  3.9000   1
   1   0  20 11.7000  4.9000   1
   1   0  21 -0.8000  3.6000   1
   1   0  22 373.100  15.000   1
   1   0  23  0.5000  3.9000   1
   1   0  24 -3.6000  5.5000   1
   1   0  25  0.4000  5.9000   1
   1   0  26 100.700  11.400   1
   1   0  27  0.4000  8.2000   1
   1   0  28  3.3000  7.3000   1
   1   0  29  3.6000  7.6000   1
   1   1   0  2.8000  0.4000   1
   1   1   1 -0.3000  0.4000   1
  -1  -1  -1  0.8000  0.4000   1
   1   1   2  9.7000  0.6000   1
  -1  -1  -2 12.0000  0.7000   1
   1   1   3 325.000  10.400   1
  -1  -1  -3 335.100   6.700   1
   1   1   4 1882.60   69.30   1
  -1  -1  -4 1918.20   59.50   1
   1   1   5 325.300   7.700   1
  -1  -1  -5 307.400   8.600   1
   1   1   6 218.100   6.400   1
  -1  -1  -6 214.400   7.900   1
   1   1   7 89.8000  3.0000   1
  -1  -1  -7 89.9000  3.3000   1
   1   1   8 14.1000  1.4000   1
  -1  -1  -8 17.7000  1.5000   1
   1   1   9 81.3000  2.9000   1
  -1  -1  -9 87.2000  3.3000   1
   1   1  10  4.5000  1.5000   1
  -1  -1 -10  0.6000  1.7000   1
   1   1  11  2.8000  1.5000   1
  -1  -1 -11 -0.1000  2.0000   1
   1   1  12 -1.0000  1.7000   1
  -1  -1 -12  0.4000  2.0000   1
   1   1  13 13.7000  1.9000   1
  -1  -1 -13 12.5000  4.1000   1
   1   1  14 268.000   9.900   1
  -1  -1 -14 248.800   9.600   1
   1   1  15 62.9000  6.9000   1
   1   1  17  4.7000  3.7000   1
  -1  -1 -17  3.1000  3.6000   1
  -1  -1 -18 279.900  18.000   1
   1   1  19 32.4000  5.3000   1
  -1  -1 -19 29.1000  4.2000   1
   1   1  20 46.4000  6.7000   1
  -1  -1 -20 44.2000  4.2000   1
   1   1  21 13.9000  5.3000   1
  -1  -1 -21 17.8000  3.9000   1
   1   1  22  1.3000  5.5000   1
  -1  -1 -22 -4.3000  3.6000   1
   1   1  23 16.0000  6.1000   1
  -1  -1 -23 11.7000  5.7000   1
   1   1  24 18.6000  6.0000   1
  -1  -1 -24 14.9000  4.3000   1
   1   1  25 18.5000  6.6000   1
  -1  -1 -25 39.5000  5.2000   1
   1   1  26 18.8000  7.9000   1
  -1  -1 -26 11.5000  7.6000   1
   1   1  27  8.5000  7.2000   1
  -1  -1 -27  6.5000  6.5000   1
   1   1  28 45.7000  9.7000   1
  -1  -1 -28 16.1000  8.8000   1
  -1  -1 -29 -6.7000  7.6000   1
   1   2   0  1.2000  0.5000   1
   1   2   1 1200.60   28.60   1
  -1  -2  -1 1198.60   24.50   1
   1   2   2 4085.30   96.90   1
  -1  -2  -2 4108.40   98.30   1
   1   2   3 851.300  28.300   1
  -1  -2  -3 832.600  18.900   1
   1   2   4 176.400   5.800   1
  -1  -2  -4 167.700   4.000   1
   1   2   5  1.2000  0.8000   1
  -1  -2  -5 -2.5000  2.0000   1
   1   2   6  8.7000  0.8000   1
  -1  -2  -6  6.3000  1.6000   1
   1   2   7 277.000   6.700   1
  -1  -2  -7 259.700   8.600   1
   1   2   8 423.400  10.500   1
  -1  -2  -8 417.400  14.400   1
   1   2   9 146.000   5.800   1
  -1  -2  -9 133.900   6.700   1
   1   2  10 908.200  28.000   1
  -1  -2 -10 923.400  37.000   1
   1   2  11 274.700   9.300   1
  -1  -2 -11 275.900  12.000   1
   1   2  12 80.7000  3.3000   1
  -1  -2 -12 74.4000  4.5000   1
   1   2  13  3.1000  1.9000   1
  -1  -2 -13 -2.7000  2.5000   1
   1   2  14 67.3000  3.7000   1
  -1  -2 -14 68.6000  4.5000   1
   1   2  15  9.4000  2.7000   1
  -1  -2 -17 47.9000  5.4000   1
   1   2  18 23.0000  4.2000   1
  -1  -2 -19 57.7000  4.6000   1
  -1  -2 -20  6.8000  3.5000   1
  -1  -2 -21  4.9000  3.4000   1
   1   2  22  5.9000  5.1000   1
  -1  -2 -22  9.0000  3.7000   1
   1   2  23 29.7000  5.7000   1
  -1  -2 -23 18.5000  4.2000   1
   1   2  24  2.8000  5.7000   1
  -1  -2 -24  7.2000  3.8000   1
   1   2  25  9.8000  6.4000   1
  -1  -2 -25  8.3000  4.2000   1
   1   2  26  1.8000  7.1000   1
  -1  -2 -26  3.4000  4.5000   1
   1   2  27  2.9000  7.1000   1
  -1  -2 -27 15.2000  5.2000   1
   1   2  28 -0.2000  7.2000   1
  -1  -2 -28 -7.9000  6.4000   1
   1   2  29 -1.8000  7.7000   1
  -1  -2 -29  5.4000  7.2000   1
   1   3   0  2.6000  0.6000   1
   1   3   1 1600.60   37.00   1
  -1  -3  -1 1599.90   30.80   1
   1   3   2 5306.50  130.30   1
  -1  -3  -2 5280.90  107.20   1
   1   3   3 95.4000  3.1000   1
  -1  -3  -3 90.8000  2.3000   1
   1   3   4 71.2000  2.0000   1
  -1  -3  -4 68.3000  1.8000   1
   1   3   5 190.700   5.000   1
  -1  -3  -5 183.400   4.700   1
   1   3   6 118.700   4.000   1
  -1  -3  -6 120.700   4.400   1
   1   3   7  6.9000  1.0000   1
  -1  -3  -7  8.4000  1.7000   1
   1   3   8 86.2000  2.8000   1
  -1  -3  -8 82.3000  3.9000   1
   1   3   9  5.9000  1.0000   1
  -1  -3  -9  9.6000  2.3000   1
   1   3  10 369.800   9.400   1
  -1  -3 -10 365.200  12.300   1
   1   3  11 32.6000  1.6000   1
  -1  -3 -11 24.8000  2.6000   1
   1   3  12 53.6000  2.4000   1
  -1  -3 -12 49.0000  4.0000   1
   1   3  13 11.3000  1.5000   1
  -1  -3 -13  7.8000  2.5000   1
   1   3  14 98.1000  3.4000   1
  -1  -3 -14 76.2000  7.8000   1
   1   3  15 83.3000  5.2000   1
   1   3  16 86.8000  7.2000   1
   1   3  17  2.1000  3.5000   1
   1   3  18 12.0000  4.2000   1
  -1  -3 -18 23.2000  4.8000   1
  -1  -3 -19 55.6000  6.5000   1
  -1  -3 -20 209.800   8.700   1
  -1  -3 -21  9.3000  3.3000   1
   1   3  22 -3.2000  5.1000   1
  -1  -3 -22 -0.1000  3.4000   1
   1   3  23  2.8000  5.2000   1
  -1  -3 -23 -1.2000  3.8000   1
   1   3  24  3.9000  5.7000   1
  -1  -3 -24 10.7000  4.4000   1
   1   3  25 11.2000  6.4000   1
  -1  -3 -25  6.5000  4.2000   1
   1   3  26  9.8000  6.6000   1
  -1  -3 -26 -3.6000  4.3000   1
   1   3  27  1.5000  6.4000   1
  -1  -3 -27 -2.4000  4.7000   1
   1   3  28 19.9000  7.7000   1
  -1  -3 -28  8.9000  5.3000   1
   1   3  29 11.8000  8.0000   1
   1   4   0  0.1000  0.5000   1
   1   4   1 1736.70   33.30   1
  -1  -4  -1 1733.00   32.10   1
   1   4   2  2.0000  0.8000   1
  -1  -4  -2  0.8000  0.5000   1
   1   4   3 364.900  10.700   1
  -1  -4  -3 363.500   7.000   1
   1   4   4 35.9000  1.8000   1
  -1  -4  -4 40.0000  1.4000   1
   1   4   5 631.100  17.400   1
  -1  -4  -5 629.900  12.100   1
   1   4   6 98.5000  2.9000   1
  -1  -4  -6 99.5000  2.8000   1
   1   4   7  1.0000  1.1000   1
  -1  -4  -7  0.1000  1.0000   1
   1   4   8 172.800   4.700   1
  -1  -4  -8 170.200   7.300   1
   1   4   9 46.6000  1.9000   1
  -1  -4  -9 43.6000  3.2000   1
   1   4  10 -0.4000  1.1000   1
  -1  -4 -10  0.1000  2.2000   1
   1   4  11 19.9000  1.4000   1
  -1  -4 -11 19.3000  2.8000   1
   1   4  12  1.7000  1.2000   1
  -1  -4 -12 -4.2000  2.5000   1
   1   4  13 14.5000  1.6000   1
  -1  -4 -13 13.6000  2.9000   1
   1   4  14  8.6000  1.7000   1
  -1  -4 -14 12.0000  4.3000   1
   1   4  15  7.3000  1.6000   1
   1   4  16 59.8000  3.2000   1
   1   4  17  2.2000  3.8000   1
   1   4  18 49.0000  3.5000   1
  -1  -4 -18 46.7000  6.2000   1
   1   4  19 -0.1000  2.2000   1
  -1  -4 -19 -0.5000  4.4000   1
   1   4  20 42.9000  3.3000   1
  -1  -4 -20 60.3000  4.9000   1
  -1  -4 -21 10.7000  3.7000   1
  -1  -4 -22 19.0000  6.4000   1
   1   4  23  6.9000  5.4000   1
  -1  -4 -23  3.5000  3.8000   1
   1   4  24 21.7000  6.2000   1
  -1  -4 -24 18.2000  4.6000   1
   1   4  25 41.8000  9.0000   1
  -1  -4 -25 44.6000  5.5000   1
   1   4  26  1.2000  6.3000   1
  -1  -4 -26  1.6000  4.6000   1
   1   4  27  5.0000  6.6000   1
  -1  -4 -27  9.0000  6.5000   1
   1   4  28  3.9000  6.8000   1
  -1  -4 -28  6.8000  8.7000   1
   1   5   0  0.4000  0.7000   1
   1   5   1  9.9000  1.1000   1
  -1  -5  -1  5.4000  0.8000   1
   1   5   2 365.600   7.000   1
  -1  -5  -2 371.900   6.900   1
   1   5   3 73.1000  2.1000   1
  -1  -5  -3 71.5000  1.9000   1
   1   5   4 32.2000  1.4000   1
  -1  -5  -4 33.9000  1.3000   1
   1   5   5 74.9000  2.6000   1
  -1  -5  -5 72.9000  2.1000   1
   1   5   6 10.5000  1.2000   1
  -1  -5  -6 10.7000  1.0000   1
   1   5   7 1010.40   24.70   1
  -1  -5  -7 1003.00   19.50   1
   1   5   8 190.400   4.900   1
  -1  -5  -8 193.600   5.300   1
   1   5   9 136.200   5.300   1
  -1  -5  -9 111.800   5.500   1
   1   5  10 47.9000  2.1000   1
  -1  -5 -10 48.1000  3.0000   1
   1   5  11 263.200   6.700   1
  -1  -5 -11 260.200   8.200   1
   1   5  12  0.7000  1.6000   1
  -1  -5 -12  0.7000  2.1000   1
   1   5  13 12.1000  1.7000   1
  -1  -5 -13  9.8000  2.8000   1
   1   5  14  6.8000  1.8000   1
  -1  -5 -14  2.8000  4.0000   1
   1   5  15 31.3000  2.4000   1
  -1  -5 -15 32.7000  4.1000   1
   1   5  16 15.7000  2.2000   1
  -1  -5 -16  8.9000  3.9000   1
   1   5  17 270.100  10.700   1
  -1  -5 -17 285.500  10.400   1
   1   5  18  3.7000  2.5000   1
  -1  -5 -18  0.9000  4.1000   1
   1   5  19 37.0000  3.4000   1
  -1  -5 -19 43.5000  4.2000   1
   1   5  20 11.9000  3.5000   1
  -1  -5 -20 13.2000  3.6000   1
  -1  -5 -21 83.2000  5.4000   1
  -1  -5 -22 32.6000  4.8000   1
   1   5  23 13.5000  6.1000   1
  -1  -5 -23  8.0000  3.7000   1
   1   5  24 -0.6000  5.9000   1
  -1  -5 -24  1.2000  5.6000   1
   1   5  25  0.5000  7.8000   1
  -1  -5 -25  2.0000  6.0000   1
   1   5  26  1.0000  6.0000   1
  -1  -5 -26 10.0000  7.6000   1
   1   5  27 23.4000  8.2000   1
  -1  -5 -27  6.8000  7.3000   1
   1   5  28 14.7000  9.6000   1
  -1  -5 -28  5.1000  6.7000   1
   1   6   0  0.4000  1.0000   1
   1   6   1 615.100  11.800   1
  -1  -6  -1 616.800  11.300   1
   1   6   2 765.200  16.100   1
  -1  -6  -2 771.500  16.500   1
   1   6   3  1.3000  0.8000   1
  -1  -6  -3  2.1000  0.8000   1
   1   6   4 221.000   5.300   1
  -1  -6  -4 228.000   4.400   1
   1   6   5 30.9000  1.4000   1
  -1  -6  -5 32.8000  1.4000   1
   1   6   6 288.700   7.500   1
  -1  -6  -6 288.600   6.700   1
   1   6   7 672.400  16.700   1
  -1  -6  -7 696.700  17.000   1
   1   6   8 280.800   8.900   1
  -1  -6  -8 276.100   5.800   1
   1   6   9 102.600   3.300   1
  -1  -6  -9 88.3000  3.1000   1
   1   6  10 20.4000  1.7000   1
  -1  -6 -10 18.4000  1.8000   1
   1   6  11 48.4000  2.2000   1
  -1  -6 -11 50.4000  2.6000   1
   1   6  12 223.000   6.300   1
  -1  -6 -12 232.300   7.700   1
   1   6  13 13.6000  2.0000   1
  -1  -6 -13 13.3000  2.5000   1
   1   6  14  2.9000  2.0000   1
  -1  -6 -14 -0.4000  2.0000   1
   1   6  15 61.9000  3.4000   1
  -1  -6 -15 55.6000  4.0000   1
   1   6  16 369.300  10.900   1
   1   6  17 145.900   7.100   1
   1   6  18  7.7000  5.9000   1
   1   6  19 222.800   8.800   1
   1   6  20 346.800  21.000   1
   1   6  21 23.3000  5.4000   1
  -1  -6 -21 41.8000  7.0000   1
   1   6  22 -3.4000  4.6000   1
  -1  -6 -22  6.3000  4.5000   1
   1   6  23  1.0000  5.1000   1
  -1  -6 -23 -6.6000  4.9000   1
   1   6  24 67.1000  9.0000   1
  -1  -6 -24 69.7000  8.1000   1
   1   6  25  7.6000  7.9000   1
   1   6  26  4.2000  6.4000   1
  -1  -6 -26 10.0000  6.1000   1
   1   6  27 35.6000  8.8000   1
  -1  -6 -27 32.1000  7.9000   1
   1   7   0  5.1000  1.5000   1
   1   7   1 108.300   2.600   1
  -1  -7  -1 105.200   2.700   1
   1   7   2 30.9000  1.3000   1
  -1  -7  -2 31.0000  1.3000   1
   1   7   3  7.2000  0.9000   1
  -1  -7  -3  8.9000  1.0000   1
   1   7   4  4.6000  0.9000   1
  -1  -7  -4  5.8000  0.9000   1
   1   7   5 182.200   4.500   1
  -1  -7  -5 181.800   4.000   1
   1   7   6 49.7000  2.1000   1
  -1  -7  -6 50.8000  1.8000   1
   1   7   7  9.2000  1.4000   1
  -1  -7  -7  7.2000  1.1000   1
   1   7   8 49.6000  2.6000   1
  -1  -7  -8 53.7000  1.9000   1
   1   7   9 119.400   3.700   1
  -1  -7  -9 117.100   3.200   1
   1   7  10 89.1000  3.0000   1
  -1  -7 -10 95.6000  3.3000   1
   1   7  11 25.6000  1.9000   1
  -1  -7 -11 21.5000  2.2000   1
   1   7  12  1.8000  1.7000   1
  -1  -7 -12  3.2000  2.3000   1
   1   7  13 47.4000  3.1000   1
  -1  -7 -13 42.5000  3.1000   1
   1   7  14 19.9000  2.4000   1
  -1  -7 -14 14.3000  5.3000   1
   1   7  15 37.9000  2.8000   1
  -1  -7 -15 33.2000  6.2000   1
   1   7  16 -2.0000  2.1000   1
  -1  -7 -16  4.9000  5.3000   1
   1   7  17 55.0000  4.2000   1
  -1  -7 -17 51.1000  8.0000   1
   1   7  18 -6.8000  4.1000   1
  -1  -7 -18 15.2000  6.6000   1
   1   7  19  5.7000  4.2000   1
  -1  -7 -19 11.7000  6.4000   1
   1   7  20  0.6000  4.1000   1
  -1  -7 -20  5.8000  5.5000   1
  -1  -7 -21  3.2000  4.6000   1
  -1  -7 -22 32.0000  5.8000   1
  -1  -7 -23  0.7000  5.0000   1
   1   7  24  5.2000  6.2000   1
  -1  -7 -24  1.9000  4.9000   1
   1   7  25  2.3000  5.9000   1
  -1  -7 -25  9.0000  4.9000   1
   1   7  26 -9.3000  6.8000   1
  -1  -7 -26-11.4000 11.4000   1
   1   7  27 15.6000  9.0000   1
  -1  -7 -27 -1.0000  5.6000   1
   1   8   0  1.4000  1.2000   1
   1   8   1  6.2000  1.1000   1
  -1  -8  -1  2.5000  1.1000   1
   1   8   2 87.2000  2.1000   1
  -1  -8  -2 91.3000  2.4000   1
   1   8   3  5.9000  1.0000   1
  -1  -8  -3  5.1000  1.0000   1
   1   8   4  0.0000  0.9000   1
  -1  -8  -4 -1.3000  0.9000   1
   1   8   5 56.7000  2.3000   1
  -1  -8  -5 58.6000  2.1000   1
   1   8   6 534.100  14.500   1
  -1  -8  -6 549.300  10.500   1
   1   8   7 248.000   6.200   1
  -1  -8  -7 253.700   6.000   1
   1   8   8  1.5000  1.2000   1
  -1  -8  -8  1.7000  1.2000   1
   1   8   9 11.7000  1.5000   1
  -1  -8  -9 13.1000  1.4000   1
   1   8  10 77.2000  2.8000   1
  -1  -8 -10 72.3000  3.1000   1
   1   8  11 21.2000  2.1000   1
  -1  -8 -11 20.4000  3.2000   1
   1   8  12  3.0000  1.9000   1
  -1  -8 -12  1.5000  2.7000   1
   1   8  13 106.900   4.100   1
  -1  -8 -13 105.100   6.400   1
   1   8  14 30.7000  2.8000   1
  -1  -8 -14 36.7000  4.0000   1
   1   8  15 130.700   5.300   1
  -1  -8 -15 150.900   7.300   1
   1   8  16 19.8000  2.8000   1
  -1  -8 -16 18.4000  6.5000   1
   1   8  17 280.100  12.100   1
  -1  -8 -17 298.800  13.900   1
   1   8  18 67.7000  6.9000   1
  -1  -8 -18 65.0000  5.3000   1
  -1  -8 -19 47.3000  4.8000   1
  -1  -8 -20  3.2000  3.6000   1
   1   8  21 68.6000  7.2000   1
  -1  -8 -21 58.3000  4.4000   1
   1   8  22  9.0000  5.6000   1
  -1  -8 -22  5.5000  3.3000   1
   1   8  23 14.3000  6.5000   1
  -1  -8 -23  6.8000  3.8000   1
   1   8  24  9.2000  6.1000   1
  -1  -8 -24  0.7000  3.6000   1
   1   8  25  4.6000  8.4000   1
  -1  -8 -25 -1.7000  3.7000   1
   1   8  26  9.9000  8.8000   1
  -1  -8 -26 -8.0000  6.0000   1
   1   9   0  1.1000  1.0000   1
   1   9   1 353.500   7.300   1
  -1  -9  -1 351.100   6.800   1
   1   9   2 36.2000  1.6000   1
  -1  -9  -2 36.6000  1.7000   1
   1   9   3  5.2000  1.1000   1
  -1  -9  -3  6.3000  1.2000   1
   1   9   4 31.1000  1.5000   1
  -1  -9  -4 32.2000  1.7000   1
   1   9   5 23.3000  1.4000   1
  -1  -9  -5 26.3000  1.6000   1
   1   9   6  1.4000  1.1000   1
  -1  -9  -6  1.3000  1.3000   1
   1   9   7 45.5000  2.0000   1
  -1  -9  -7 48.1000  2.0000   1
   1   9   8  2.4000  1.4000   1
  -1  -9  -8  2.4000  1.2000   1
   1   9   9 60.4000  2.4000   1
  -1  -9  -9 55.1000  2.7000   1
   1   9  10 31.9000  2.0000   1
  -1  -9 -10 24.3000  2.6000   1
   1   9  11 22.7000  1.9000   1
  -1  -9 -11 25.8000  3.5000   1
   1   9  12 34.8000  2.5000   1
  -1  -9 -12 24.5000  4.0000   1
   1   9  13 86.3000  4.7000   1
  -1  -9 -13 86.6000  6.2000   1
   1   9  14  0.1000  2.7000   1
  -1  -9 -14  7.4000  3.6000   1
   1   9  15  1.7000  2.8000   1
  -1  -9 -15 -0.7000  3.5000   1
   1   9  16 40.4000  6.0000   1
  -1  -9 -16 48.7000  4.7000   1
   1   9  17 76.4000  6.7000   1
  -1  -9 -17 69.0000  9.2000   1
   1   9  18 28.2000  5.8000   1
  -1  -9 -18 29.0000  4.6000   1
   1   9  19 27.0000  5.6000   1
  -1  -9 -19 26.9000  3.7000   1
  -1  -9 -20  4.2000  3.3000   1
  -1  -9 -21 -2.9000  4.2000   1
  -1  -9 -22  7.1000  3.7000   1
   1   9  23 -7.6000  5.5000   1
  -1  -9 -23  0.5000  3.9000   1
   1   9  24 13.1000  7.7000   1
  -1  -9 -24 10.9000  4.3000   1
   1   9  25 15.5000  8.9000   1
  -1  -9 -25 12.7000  4.3000   1
   1  10   0  2.3000  1.2000   1
   1  10   1  2.1000  1.1000   1
  -1 -10  -1  3.4000  1.3000   1
   1  10   2 31.4000  1.9000   1
  -1 -10  -2 32.4000  1.9000   1
   1  10   3 19.4000  1.6000   1
  -1 -10  -3 18.7000  1.4000   1
   1  10   4 47.7000  1.8000   1
  -1 -10  -4 52.7000  2.2000   1
   1  10   5  0.8000  1.2000   1
  -1 -10  -5  1.2000  1.2000   1
   1  10   6 212.100   5.300   1
  -1 -10  -6 215.900   5.700   1
   1  10   7  0.1000  1.4000   1
  -1 -10  -7 -1.7000  1.3000   1
   1  10   8 16.2000  1.8000   1
  -1 -10  -8 19.0000  2.4000   1
   1  10   9  0.2000  1.5000   1
  -1 -10  -9  6.5000  2.4000   1
   1  10  10 30.6000  2.2000   1
  -1 -10 -10 29.6000  3.0000   1
   1  10  11  9.4000  2.1000   1
  -1 -10 -11  5.0000  3.5000   1
   1  10  12  3.2000  2.5000   1
  -1 -10 -12  6.7000  3.8000   1
   1  10  13 110.500   4.600   1
  -1 -10 -13 120.100   6.800   1
   1  10  14 148.700   8.000   1
  -1 -10 -14 153.500   7.600   1
   1  10  15  6.0000  3.1000   1
  -1 -10 -15  8.9000  3.8000   1
   1  10  16 22.0000  4.1000   1
  -1 -10 -16 19.4000  4.0000   1
   1  10  17 48.0000  4.5000   1
  -1 -10 -17 38.4000  8.8000   1
   1  10  18 151.900   8.800   1
  -1 -10 -18 146.900   6.300   1
   1  10  19  9.5000  3.9000   1
  -1 -10 -19 -0.6000  3.0000   1
   1  10  20  4.7000  7.6000   1
  -1 -10 -20  7.3000  3.6000   1
   1  10  21 23.6000  9.1000   1
  -1 -10 -21 17.7000  4.0000   1
   1  10  22  1.5000  4.6000   1
  -1 -10 -22  7.5000  5.3000   1
   1  10  23 -3.3000  4.9000   1
  -1 -10 -23  2.8000  4.9000   1
   1  10  24 -4.8000  5.2000   1
  -1 -10 -24  0.3000  6.6000   1
   1  11   0 -1.6000  1.2000   1
   1  11   1 16.8000  1.6000   1
  -1 -11  -1 16.4000  1.4000   1
   1  11   2 454.300   9.400   1
  -1 -11  -2 457.500   9.800   1
   1  11   3 18.6000  1.8000   1
  -1 -11  -3 21.2000  1.8000   1
   1  11   4 33.8000  2.0000   1
  -1 -11  -4 36.5000  1.9000   1
   1  11   5  4.9000  1.3000   1
  -1 -11  -5  6.4000  1.5000   1
   1  11   6 298.900   6.900   1
  -1 -11  -6 309.600   7.200   1
   1  11   7 13.1000  1.7000   1
  -1 -11  -7 12.8000  2.0000   1
   1  11   8 -0.7000  1.7000   1
  -1 -11  -8  1.8000  2.6000   1
   1  11   9  1.9000  1.9000   1
  -1 -11  -9  1.9000  2.5000   1
   1  11  10  1.5000  2.1000   1
  -1 -11 -10  4.4000  3.0000   1
   1  11  11 52.2000  3.9000   1
  -1 -11 -11 54.2000  5.0000   1
   1  11  12 51.4000  3.6000   1
  -1 -11 -12 48.2000  5.0000   1
   1  11  13 -2.8000  3.1000   1
  -1 -11 -13 -3.5000  4.7000   1
   1  11  14 82.5000  5.3000   1
  -1 -11 -14 62.5000  5.6000   1
   1  11  15  1.8000  3.4000   1
  -1 -11 -15 -1.0000  3.6000   1
   1  11  16 159.500   8.400   1
  -1 -11 -16 159.500   9.300   1
   1  11  17 52.7000  5.4000   1
  -1 -11 -17 44.3000  3.9000   1
   1  11  18 18.5000  4.2000   1
  -1 -11 -18 29.5000  4.9000   1
   1  11  19  0.4000  8.6000   1
  -1 -11 -19  2.7000  4.8000   1
   1  11  20 57.3000  9.6000   1
  -1 -11 -20 63.5000  7.1000   1
   1  11  21 35.8000  6.1000   1
  -1 -11 -21 39.0000  6.6000   1
   1  11  22 21.8000  5.9000   1
  -1 -11 -22 18.2000  5.7000   1
   1  11  23 -1.2000 12.2000   1
  -1 -11 -23  4.3000  5.1000   1
   1  12   0  0.1000  1.4000   1
   1  12   1 156.800   5.800   1
  -1 -12  -1 150.900   4.000   1
   1  12   2 535.200  10.600   1
  -1 -12  -2 548.200  14.800   1
   1  12   3 27.0000  2.0000   1
  -1 -12  -3 28.4000  2.2000   1
   1  12   4 102.100   4.000   1
  -1 -12  -4 106.200   3.400   1
   1  12   5 101.800   5.100   1
  -1 -12  -5 104.800   3.900   1
   1  12   6 592.400  16.200   1
  -1 -12  -6 616.800  14.300   1
   1  12   7  9.2000  2.5000   1
  -1 -12  -7  4.2000  1.9000   1
   1  12   8 61.4000  4.0000   1
  -1 -12  -8 60.3000  4.0000   1
   1  12   9 38.8000  3.8000   1
  -1 -12  -9 39.7000  5.0000   1
   1  12  10 371.100  12.400   1
  -1 -12 -10 398.100  14.100   1
   1  12  11 17.8000  3.4000   1
  -1 -12 -11  1.2000  4.2000   1
   1  12  12 14.5000  3.3000   1
  -1 -12 -12 12.7000  5.5000   1
   1  12  13  3.7000  3.2000   1
  -1 -12 -13 13.8000  7.2000   1
   1  12  14 65.9000  4.3000   1
  -1 -12 -14 60.6000  8.1000   1
   1  12  15 37.0000  3.9000   1
  -1 -12 -15 39.5000  5.7000   1
   1  12  16  3.4000  4.8000   1
  -1 -12 -16 -7.5000  4.4000   1
   1  12  17  2.1000  3.2000   1
  -1 -12 -17 -4.8000  4.8000   1
   1  12  18 11.7000  4.0000   1
  -1 -12 -18  1.4000  4.5000   1
   1  12  19 45.0000  7.0000   1
  -1 -12 -19 35.7000  9.9000   1
   1  12  20 -5.6000  5.5000   1
  -1 -12 -20-14.2000 10.5000   1
   1  12  21 18.0000  5.9000   1
  -1 -12 -21  5.6000  9.7000   1
   1  13   0  1.3000  1.8000   1
   1  13   1 50.6000  2.8000   1
  -1 -13  -1 51.2000  2.6000   1
   1  13   2 272.200   8.400   1
  -1 -13  -2 272.500   7.500   1
   1  13   3 56.0000  3.3000   1
  -1 -13  -3 54.1000  4.3000   1
   1  13   4  7.9000  2.0000   1
  -1 -13  -4  9.5000  4.0000   1
   1  13   5 11.6000  2.7000   1
  -1 -13  -5 13.3000  4.1000   1
   1  13   6 23.2000  2.8000   1
  -1 -13  -6 18.0000  4.0000   1
   1  13   7 30.0000  3.5000   1
  -1 -13  -7 32.6000  4.7000   1
   1  13   8  1.0000  2.8000   1
  -1 -13  -8 -1.5000  4.0000   1
   1  13   9 42.2000  3.7000   1
  -1 -13  -9 42.0000  5.0000   1
   1  13  10  5.6000  3.0000   1
  -1 -13 -10  6.2000  4.2000   1
   1  13  11 73.2000  5.0000   1
  -1 -13 -11 76.9000  6.2000   1
   1  13  12 21.8000  3.4000   1
  -1 -13 -12 26.2000  5.3000   1
   1  13  13 115.900   5.400   1
  -1 -13 -13 99.4000  7.6000   1
   1  13  14  5.3000  6.6000   1
  -1 -13 -14  4.1000  5.2000   1
   1  13  15  0.5000  4.7000   1
  -1 -13 -15 -3.8000  5.7000   1
   1  13  16 53.1000  6.4000   1
  -1 -13 -16 48.5000  6.3000   1
   1  13  17  2.6000  5.6000   1
  -1 -13 -17  1.5000  5.3000   1
   1  13  18 -3.8000  5.3000   1
  -1 -13 -18  0.1000  5.9000   1
   1  13  19 19.8000  6.1000   1
  -1 -13 -19 16.5000  5.3000   1
   1  14   0  4.5000  3.6000   1
   1  14   1 44.2000  4.8000   1
  -1 -14  -1 43.1000  4.5000   1
   1  14   2 46.0000  4.0000   1
  -1 -14  -2 58.5000  4.9000   1
   1  14   3  0.5000  3.4000   1
  -1 -14  -3 -0.7000  5.1000   1
   1  14   4  7.8000  3.5000   1
  -1 -14  -4  8.8000  3.7000   1
   1  14   5 -0.2000  2.8000   1
  -1 -14  -5  6.6000  4.0000   1
   1  14   6  8.0000  2.7000   1
  -1 -14  -6 15.0000  5.1000   1
   1  14   7 16.0000  3.0000   1
  -1 -14  -7  9.3000  4.3000   1
   1  14   8 -0.5000  3.8000   1
  -1 -14  -8  0.6000  3.9000   1
   1  14   9 15.0000  4.7000   1
  -1 -14  -9  6.7000  5.3000   1
   1  14  10 68.9000  5.8000   1
  -1 -14 -10 66.4000  6.3000   1
   1  14  11  8.5000  5.0000   1
  -1 -14 -11  1.7000  4.7000   1
   1  14  12  5.3000  4.4000   1
  -1 -14 -12  1.6000  4.8000   1
   1  14  13 -5.1000  4.8000   1
  -1 -14 -13  3.1000  5.5000   1
   1  14  14 22.8000  5.5000   1
  -1 -14 -14 27.5000  7.6000   1
   1  14  15 16.1000  6.1000   1
  -1 -14 -15 13.9000  6.0000   1
   1  14  16  0.5000  5.2000   1
  -1 -14 -16  4.0000  7.8000   1
   1  14  17 -4.3000  5.8000   1
  -1 -14 -17  7.7000  6.4000   1
   1  15   1 127.500  11.400   1
  -1 -15  -1 92.0000 11.1000   1
   1  15   2 21.4000  8.3000   1
  -1 -15  -2  7.1000  3.9000   1
   1  15   3  9.3000  8.3000   1
  -1 -15  -3  5.7000  4.2000   1
   1  15   4 27.5000  7.9000   1
  -1 -15  -4 16.1000  5.9000   1
   1  15   5  5.7000  7.6000   1
  -1 -15  -5 10.7000  5.0000   1
   1  15   6 25.3000  8.6000   1
  -1 -15  -6  8.2000  4.8000   1
   1  15   7  2.3000  7.3000   1
  -1 -15  -7 14.1000  5.2000   1
  -1 -15  -8 24.1000  5.1000   1
  -1 -15  -9 -1.9000  4.3000   1
   1  15  10  3.6000  8.3000   1
  -1 -15 -10 23.3000  4.5000   1
  -1 -15 -11  1.4000  5.0000   1
   1  15  12 -7.5000  7.6000   1
  -1 -15 -12  3.3000  5.3000   1
   1  15  13 12.8000  8.2000   1
  -1 -15 -13  1.8000  5.5000   1
   1  15  14 -6.8000  7.8000   1
  -1 -15 -14 -2.1000  6.1000   1
   1  15  15  0.9000  8.1000   1
  -1 -15 -15 -4.2000  9.5000   1
   1  16   1 69.6000  7.6000   1
  -1 -16  -2 15.1000  7.7000   1
  -1 -16  -3 11.9000  8.0000   1
   1  16   4 25.4000  9.1000   1
  -1 -16  -4 -1.3000  8.0000   1
   1  16   5 -3.3000  8.5000   1
  -1 -16  -5-14.2000  8.2000   1
   1  16   6 18.2000  8.7000   1
  -1 -16  -6-11.9000  8.0000   1
   1  16   7 72.3000 10.1000   1
  -1 -16  -7 64.2000 10.6000   1
   1  16   8  6.8000  8.3000   1
  -1 -16  -8 18.2000  6.4000   1
   1  16   9 75.4000 10.7000   1
  -1 -16  -9 78.0000  7.9000   1
   1  16  10 -0.6000  8.3000   1
  -1 -16 -10 -1.2000  8.3000   1
   1  16  11 57.7000 10.6000   1
  -1 -16 -11 85.8000 12.8000   1
   1  16  12  6.2000  8.2000   1
  -1 -16 -12 -5.2000  8.0000   1
   1  17   2 41.7000 11.2000   1
  -1 -17  -2 41.5000 10.8000   1
  -1 -17  -3 13.2000  9.2000   1
  -1 -17  -4 26.8000  6.7000   1
   1  17   5 -2.9000  9.1000   1
  -1 -17  -5  7.9000  6.2000   1
   1  17   6  2.8000  6.3000   1
  -1 -17  -6 13.2000  6.3000   1
   1  17   7  1.1000  8.8000   1
  -1 -17  -7  5.5000  6.6000   1
   2   0   0 3193.80   97.10   1
   2   0   1 -0.3000  0.9000   1
   2   0   2 448.500  10.600   1
   2   0   3  4.2000  1.0000   1
   2   0   4 921.600  23.100   1
   2   0   5 -0.7000  1.1000   1
   2   0   6 131.000   3.900   1
   2   0   7  1.0000  1.3000   1
   2   0   8 1768.40   44.40   1
   2   0   9 -0.3000  1.5000   1
   2   0  10 28.4000  2.1000   1
   2   0  11  0.0000  1.9000   1
   2   0  12 450.900  12.400   1
   2   0  13 -0.7000  1.8000   1
   2   0  14 97.4000  4.3000   1
   2   0  15 -4.3000  2.9000   1
   2   0  16 645.900  31.000   1
   2   0  17  3.3000  3.8000   1
   2   0  21  2.1000  4.6000   1
   2   0  22 55.2000  7.2000   1
   2   0  23-10.8000  5.1000   1
   2   0  24  9.4000  6.3000   1
   2   0  25 -3.0000  6.7000   1
   2   0  26  4.6000  6.6000   1
   2   0  27  2.7000  6.9000   1
   2   0  28  5.6000  8.0000   1
   2   1   0 94.3000  2.6000   1
   2   1   1 42.4000  1.5000   1
  -2  -1  -1 45.4000  1.6000   1
   2   1   2 83.2000  2.1000   1
  -2  -1  -2 83.8000  2.4000   1
   2   1   3 964.400  18.700   1
  -2  -1  -3 941.900  21.700   1
   2   1   4 258.500   5.300   1
  -2  -1  -4 258.400   5.800   1
   2   1   5 102.800   2.600   1
  -2  -1  -5 98.2000  3.0000   1
   2   1   6 3185.20   80.20   1
  -2  -1  -6 3209.10   78.20   1
   2   1   7  9.9000  1.9000   1
  -2  -1  -7 14.1000  1.2000   1
   2   1   8 1856.30   46.20   1
  -2  -1  -8 1849.90   49.10   1
   2   1   9 36.5000  2.0000   1
  -2  -1  -9 35.2000  2.4000   1
   2   1  10 682.200  18.900   1
  -2  -1 -10 659.400  19.100   1
   2   1  11  3.8000  2.2000   1
  -2  -1 -11  0.9000  3.3000   1
   2   1  12 1745.20   50.30   1
  -2  -1 -12 1792.60   55.10   1
   2   1  13 60.1000  4.7000   1
  -2  -1 -13 54.6000  3.2000   1
   2   1  14  9.9000  2.1000   1
  -2  -1 -14 10.4000  2.3000   1
   2   1  15 19.9000  3.0000   1
   2   1  16 -2.0000  3.4000   1
   2   1  17  0.4000  3.5000   1
  -2  -1 -17  1.5000  4.1000   1
   2   1  18 62.8000  6.1000   1
  -2  -1 -20  2.9000  4.5000   1
  -2  -1 -21 17.4000  5.0000   1
   2   1  22 12.2000  5.8000   1
  -2  -1 -22 18.1000  5.5000   1
   2   1  23 -6.5000  5.0000   1
  -2  -1 -23  6.5000  5.7000   1
   2   1  24  0.5000  5.6000   1
  -2  -1 -24 -0.5000  5.5000   1
   2   1  25 -0.6000  5.8000   1
  -2  -1 -25 -1.4000  6.2000   1
   2   1  26 40.0000 10.0000   1
  -2  -1 -26  6.2000  6.9000   1
   2   1  27  3.8000  6.5000   1
  -2  -1 -27 11.5000  7.6000   1
  -2  -1 -28  1.7000  6.6000   1
   2   1  29 10.0000  8.7000   1
  -2  -1 -29  7.2000  8.3000   1
   2   2   0 5224.40  131.90   1
   2   2   1 3299.10   84.30   1
  -2  -2  -1 3277.90   86.20   1
   2   2   2  9.8000  0.9000   1
  -2  -2  -2  8.7000  0.8000   1
   2   2   3 40.5000  1.9000   1
  -2  -2  -3 44.5000  1.6000   1
   2   2   4 539.700  10.800   1
  -2  -2  -4 534.100  12.100   1
   2   2   5 39.7000  1.2000   1
  -2  -2  -5 40.2000  1.3000   1
   2   2   6 292.000   7.500   1
  -2  -2  -6 295.200   6.200   1
   2   2   7 84.3000  3.6000   1
  -2  -2  -7 98.5000  3.6000   1
   2   2   8 14.3000  1.5000   1
  -2  -2  -8 15.2000  1.2000   1
   2   2   9 280.600   6.700   1
  -2  -2  -9 292.800   6.500   1
   2   2  10 161.100   5.400   1
  -2  -2 -10 173.300   4.300   1
   2   2  11 743.600  17.700   1
  -2  -2 -11 765.000  20.600   1
   2   2  12 48.5000  1.9000   1
  -2  -2 -12 52.8000  5.5000   1
   2   2  13 470.900  10.900   1
  -2  -2 -13 457.400  19.100   1
   2   2  14 12.4000  2.4000   1
  -2  -2 -14 13.0000  4.0000   1
   2   2  15 57.5000  4.8000   1
   2   2  16 50.1000  2.7000   1
   2   2  17 11.2000  4.1000   1
   2   2  18 16.3000  4.3000   1
   2   2  19 120.100   9.600   1
   2   2  20 35.5000  2.8000   1
  -2  -2 -20 34.2000  6.2000   1
   2   2  21  9.9000  4.8000   1
  -2  -2 -21 13.4000  5.4000   1
   2   2  22 27.6000  6.2000   1
  -2  -2 -22 16.6000  6.0000   1
   2   2  23 -3.3000  5.5000   1
  -2  -2 -23  7.3000  6.1000   1
   2   2  24  7.2000  6.9000   1
  -2  -2 -24  7.3000  6.0000   1
   2   2  25  3.1000  6.0000   1
  -2  -2 -25  4.1000  6.3000   1
   2   2  26 15.6000  6.7000   1
  -2  -2 -26  2.0000  6.8000   1
   2   2  27 12.3000  8.2000   1
  -2  -2 -27 10.4000  8.0000   1
   2   2  28 -5.7000  6.6000   1
  -2  -2 -28-14.9000  7.5000   1
   2   2  29 28.8000  8.6000   1
  -2  -2 -29  6.2000  8.7000   1
   2   3   0 9158.20  420.20   1
   2   3   1 1624.50   33.30   1
  -2  -3  -1 1613.20   31.10   1
   2   3   2 139.100   3.200   1
  -2  -3  -2 140.500   3.700   1
   2   3   3  8.5000  0.9000   1
  -2  -3  -3  7.3000  1.0000   1
   2   3   4 209.100   4.800   1
  -2  -3  -4 195.800   4.300   1
   2   3   5 93.0000  2.3000   1
  -2  -3  -5 96.3000  2.5000   1
   2   3   6 168.700   6.600   1
  -2  -3  -6 164.100   5.600   1
   2   3   7 857.300  25.000   1
  -2  -3  -7 844.900  22.900   1
   2   3   8 356.100  12.800   1
  -2  -3  -8 334.400  10.300   1
   2   3   9 182.500   4.900   1
  -2  -3  -9 175.500   4.900   1
   2   3  10 111.500   3.500   1
  -2  -3 -10 110.000   4.100   1
   2   3  11 353.600  10.200   1
  -2  -3 -11 348.700  13.000   1
   2   3  12 16.0000  2.4000   1
  -2  -3 -12 14.5000  2.9000   1
   2   3  13 91.5000  2.9000   1
  -2  -3 -13 98.7000  5.4000   1
   2   3  14  5.9000  1.3000   1
   2   3  15 19.3000  1.8000   1
   2   3  16 162.700   6.200   1
   2   3  17  7.3000  1.7000   1
  -2  -3 -17  4.0000  3.6000   1
   2   3  18 79.7000  6.9000   1
  -2  -3 -18 90.0000  7.5000   1
   2   3  19  1.0000  1.7000   1
  -2  -3 -19  1.8000  3.0000   1
   2   3  20 21.7000  2.5000   1
  -2  -3 -20 24.8000  4.0000   1
   2   3  21  2.4000  4.7000   1
  -2  -3 -21 16.1000  5.7000   1
   2   3  22  3.9000  4.9000   1
  -2  -3 -22 11.6000  5.6000   1
   2   3  23 39.8000  7.5000   1
  -2  -3 -23 33.3000  6.5000   1
   2   3  24 13.3000  6.0000   1
  -2  -3 -24 12.6000  6.1000   1
   2   3  25 -8.1000  6.0000   1
  -2  -3 -25  5.7000  6.4000   1
   2   3  26 43.7000  8.9000   1
  -2  -3 -26 46.7000  8.1000   1
   2   3  27 32.0000  9.7000   1
  -2  -3 -27 47.1000  8.9000   1
   2   3  28 46.3000 10.0000   1
  -2  -3 -28 52.1000 10.9000   1
   2   4   0 355.700   6.500   1
   2   4   1 32.1000  1.5000   1
  -2  -4  -1 32.1000  1.6000   1
   2   4   2 81.2000  2.5000   1
  -2  -4  -2 82.1000  2.7000   1
   2   4   3  3.7000  0.5000   1
  -2  -4  -3  1.9000  1.1000   1
   2   4   4 1259.00   28.10   1
  -2  -4  -4 1279.60   26.20   1
   2   4   5 66.9000  2.3000   1
  -2  -4  -5 69.0000  2.2000   1
   2   4   6 47.9000  2.3000   1
  -2  -4  -6 49.1000  1.9000   1
   2   4   7  4.2000  1.1000   1
  -2  -4  -7  2.6000  1.1000   1
   2   4   8  1.0000  1.3000   1
  -2  -4  -8  0.2000  1.0000   1
   2   4   9  0.4000  1.1000   1
  -2  -4  -9  2.2000  1.6000   1
   2   4  10 10.7000  1.2000   1
  -2  -4 -10  5.8000  2.7000   1
   2   4  11 71.5000  2.5000   1
  -2  -4 -11 73.0000  3.6000   1
   2   4  12  8.1000  1.9000   1
  -2  -4 -12  7.0000  2.5000   1
   2   4  13  0.6000  1.9000   1
  -2  -4 -13 -0.8000  1.9000   1
   2   4  14 115.600   3.900   1
   2   4  15 125.500   6.300   1
   2   4  16  8.5000  1.8000   1
   2   4  17  4.0000  1.8000   1
   2   4  18 56.5000  3.3000   1
  -2  -4 -18 53.2000  4.0000   1
   2   4  19 71.4000  4.1000   1
  -2  -4 -19 80.6000  5.2000   1
  -2  -4 -20 17.9000  3.5000   1
   2   4  21  2.8000  4.9000   1
  -2  -4 -21  7.1000  3.6000   1
  -2  -4 -22  1.9000  5.5000   1
   2   4  23 23.4000  6.3000   1
  -2  -4 -23 40.3000  7.5000   1
   2   4  24  7.8000  7.5000   1
  -2  -4 -24 10.1000  6.0000   1
   2   4  25 -2.0000  5.6000   1
  -2  -4 -25 -5.8000  5.8000   1
   2   4  26 -1.2000  6.3000   1
   2   4  27  8.7000  7.3000   1
  -2  -4 -27  4.4000  7.9000   1
   2   4  28 -5.3000  9.9000   1
  -2  -4 -28  2.3000  7.9000   1
   2   5   0 1122.60   19.60   1
   2   5   1 406.700   9.500   1
  -2  -5  -1 408.100   9.300   1
   2   5   2 81.9000  2.3000   1
  -2  -5  -2 85.9000  2.1000   1
   2   5   3 602.600  27.400   1
  -2  -5  -3 623.200  19.900   1
   2   5   4 917.600  17.100   1
  -2  -5  -4 945.600  17.800   1
   2   5   5 13.1000  1.2000   1
  -2  -5  -5 10.7000  1.3000   1
   2   5   6 63.2000  2.5000   1
  -2  -5  -6 71.7000  2.1000   1
   2   5   7 405.000  12.100   1
  -2  -5  -7 399.500   7.600   1
   2   5   8 16.4000  1.5000   1
  -2  -5  -8 20.2000  1.2000   1
   2   5   9 219.700   7.300   1
  -2  -5  -9 235.900   5.700   1
   2   5  10  0.6000  1.1000   1
  -2  -5 -10  0.8000  1.3000   1
   2   5  11 25.0000  1.6000   1
  -2  -5 -11 26.8000  2.7000   1
   2   5  12 -0.8000  1.7000   1
  -2  -5 -12  3.4000  3.3000   1
   2   5  13  5.9000  1.5000   1
  -2  -5 -13  0.6000  1.8000   1
   2   5  14 68.2000  3.1000   1
  -2  -5 -14 74.5000  7.5000   1
   2   5  15 462.900  13.700   1
  -2  -5 -15 461.400  17.700   1
   2   5  16 20.4000  2.3000   1
  -2  -5 -16 17.6000  2.1000   1
   2   5  17 88.7000  4.2000   1
  -2  -5 -17 86.7000  4.2000   1
   2   5  18 19.6000  2.7000   1
  -2  -5 -18 16.6000  3.9000   1
   2   5  19 163.200   6.800   1
  -2  -5 -19 167.100   7.400   1
   2   5  20 48.3000  6.1000   1
  -2  -5 -20 35.4000  3.7000   1
   2   5  21 29.0000  5.9000   1
  -2  -5 -21 18.6000  4.1000   1
   2   5  22 75.4000  8.7000   1
  -2  -5 -22 89.9000  5.3000   1
   2   5  23 32.4000  6.9000   1
  -2  -5 -23 22.7000  3.5000   1
   2   5  24 -1.4000  6.2000   1
  -2  -5 -24 -2.0000  4.9000   1
   2   5  25  2.0000  6.7000   1
  -2  -5 -25  4.5000  5.3000   1
   2   5  26 41.9000  8.7000   1
  -2  -5 -26 57.2000  7.4000   1
   2   5  27 45.5000  9.3000   1
  -2  -5 -27 39.1000  7.2000   1
   2   5  28 10.5000  9.6000   1
  -2  -5 -28  2.8000  7.0000   1
   2   6   0 449.800   9.600   1
   2   6   1 117.400   2.700   1
  -2  -6  -1 115.800   3.400   1
   2   6   2 127.300   3.100   1
  -2  -6  -2 121.300   3.400   1
   2   6   3 1247.50   24.30   1
  -2  -6  -3 1264.30   26.70   1
   2   6   4 72.9000  2.9000   1
  -2  -6  -4 70.6000  2.4000   1
   2   6   5 139.900   3.800   1
  -2  -6  -5 140.700   3.400   1
   2   6   6 12.1000  1.2000   1
  -2  -6  -6 12.6000  1.2000   1
   2   6   7 190.900   6.100   1
  -2  -6  -7 187.100   4.100   1
   2   6   8 14.8000  1.5000   1
  -2  -6  -8 13.6000  1.4000   1
   2   6   9  5.4000  1.4000   1
  -2  -6  -9  4.4000  1.6000   1
   2   6  10 466.600  15.400   1
  -2  -6 -10 478.200  12.200   1
   2   6  11 16.5000  2.0000   1
  -2  -6 -11 14.7000  2.4000   1
   2   6  12  1.5000  1.9000   1
  -2  -6 -12  0.1000  1.7000   1
   2   6  13 21.3000  2.8000   1
  -2  -6 -13 23.7000  3.1000   1
   2   6  14 470.800  13.600   1
  -2  -6 -14 472.100  34.500   1
   2   6  15 315.800  12.300   1
  -2  -6 -15 304.600  13.500   1
   2   6  16 33.8000  2.5000   1
  -2  -6 -16 42.7000  3.0000   1
   2   6  17 146.200   6.300   1
  -2  -6 -17 150.000   4.900   1
   2   6  18 252.100  14.400   1
  -2  -6 -18 252.600   7.600   1
   2   6  19 86.8000  9.0000   1
  -2  -6 -19 93.3000  6.6000   1
   2   6  20 36.6000  6.2000   1
  -2  -6 -20 35.4000  3.2000   1
   2   6  21  1.6000  4.8000   1
  -2  -6 -21 -3.7000  2.8000   1
   2   6  22 107.800  10.100   1
  -2  -6 -22 104.100   5.700   1
   2   6  23 -1.1000  5.3000   1
  -2  -6 -23 -1.4000  4.4000   1
   2   6  24  4.5000  6.3000   1
  -2  -6 -24 10.4000  3.9000   1
   2   6  25 -4.5000  6.1000   1
  -2  -6 -25  5.0000  5.5000   1
   2   6  26 40.9000  9.4000   1
  -2  -6 -26 19.3000  9.4000   1
   2   6  27 55.3000 10.4000   1
  -2  -6 -27 41.7000 12.9000   1
   2   7   0 1428.20   25.70   1
   2   7   1 10.2000  0.9000   1
  -2  -7  -1  7.8000  1.6000   1
   2   7   2  1.0000  0.9000   1
  -2  -7  -2  2.7000  1.7000   1
   2   7   3 42.7000  1.5000   1
  -2  -7  -3 46.6000  2.2000   1
   2   7   4 445.700  12.200   1
  -2  -7  -4 432.400   8.500   1
   2   7   5 105.200   2.900   1
  -2  -7  -5 102.000   2.900   1
   2   7   6 46.4000  2.2000   1
  -2  -7  -6 55.8000  2.4000   1
   2   7   7 95.8000  3.4000   1
  -2  -7  -7 104.500   2.700   1
   2   7   8  2.8000  1.4000   1
  -2  -7  -8  2.1000  1.1000   1
   2   7   9  2.1000  1.5000   1
  -2  -7  -9 -1.4000  1.7000   1
   2   7  10 26.3000  2.2000   1
  -2  -7 -10 32.0000  1.9000   1
   2   7  11 -0.5000  1.7000   1
  -2  -7 -11  2.3000  3.2000   1
   2   7  12 16.8000  2.1000   1
  -2  -7 -12 26.0000  3.7000   1
   2   7  13 51.4000  2.8000   1
  -2  -7 -13 60.2000  6.7000   1
   2   7  14 164.500   5.700   1
  -2  -7 -14 161.700  10.800   1
   2   7  15 13.6000  3.1000   1
  -2  -7 -15 12.4000  2.3000   1
   2   7  16 134.200   6.900   1
  -2  -7 -16 130.000   5.600   1
   2   7  17 11.4000  2.9000   1
  -2  -7 -17  3.8000  3.3000   1
   2   7  18 151.700  10.300   1
  -2  -7 -18 147.100   5.100   1
   2   7  19 -2.7000  5.3000   1
  -2  -7 -19  4.9000  2.8000   1
   2   7  20 58.0000  7.6000   1
  -2  -7 -20 54.3000  3.6000   1
   2   7  21 -0.9000  5.0000   1
  -2  -7 -21  4.3000  3.0000   1
  -2  -7 -22  2.4000  3.1000   1
  -2  -7 -23  3.6000  2.9000   1
  -2  -7 -24  1.0000  7.7000   1
   2   7  25 14.4000  8.7000   1
  -2  -7 -25  1.2000  9.1000   1
   2   7  26  7.8000  9.2000   1
  -2  -7 -26  8.0000  9.6000   1
   2   8   0 530.900  10.000   1
   2   8   1 173.300   3.700   1
  -2  -8  -1 177.600   4.600   1
   2   8   2 33.4000  1.4000   1
  -2  -8  -2 38.3000  2.0000   1
   2   8   3 198.900   4.300   1
  -2  -8  -3 199.100   6.900   1
   2   8   4 110.000   3.000   1
  -2  -8  -4 115.200   3.800   1
   2   8   5 23.3000  1.8000   1
  -2  -8  -5 17.5000  1.9000   1
   2   8   6  9.1000  1.1000   1
  -2  -8  -6  9.1000  1.6000   1
   2   8   7  4.1000  1.3000   1
  -2  -8  -7  3.6000  1.1000   1
   2   8   8 75.0000  3.2000   1
  -2  -8  -8 74.0000  2.6000   1
   2   8   9  1.7000  1.6000   1
  -2  -8  -9  3.1000  1.4000   1
   2   8  10 35.3000  2.2000   1
  -2  -8 -10 33.4000  3.6000   1
   2   8  11 14.3000  1.9000   1
  -2  -8 -11 21.4000  2.2000   1
   2   8  12  5.3000  2.1000   1
  -2  -8 -12  7.7000  2.4000   1
   2   8  13 77.3000  4.5000   1
  -2  -8 -13 91.6000  5.2000   1
   2   8  14 19.5000  3.3000   1
  -2  -8 -14 19.6000  2.3000   1
   2   8  15 39.2000  3.1000   1
  -2  -8 -15 51.4000  3.4000   1
   2   8  16 125.000   5.000   1
  -2  -8 -16 127.700   6.900   1
   2   8  17 140.000  12.700   1
  -2  -8 -17 139.600   5.600   1
   2   8  18 69.4000  7.6000   1
  -2  -8 -18 45.0000  3.7000   1
   2   8  19 94.0000  8.3000   1
  -2  -8 -19 79.3000  5.3000   1
   2   8  20  0.8000  4.7000   1
  -2  -8 -20  1.5000  3.0000   1
   2   8  21 41.5000  7.7000   1
  -2  -8 -21 46.6000  5.1000   1
   2   8  22 -1.5000  6.0000   1
  -2  -8 -22  4.7000  4.2000   1
   2   8  23 31.8000  7.4000   1
  -2  -8 -23 18.0000  4.0000   1
   2   8  24  0.8000  6.3000   1
  -2  -8 -24  2.0000  4.1000   1
   2   8  25 -0.6000  6.8000   1
  -2  -8 -25 -5.1000 10.8000   1
   2   8  26  8.9000  7.1000   1
  -2  -8 -26 26.9000 11.7000   1
   2   9   0 283.800   5.500   1
   2   9   1 124.600   3.200   1
  -2  -9  -1 123.900   4.700   1
   2   9   2 24.2000  1.4000   1
  -2  -9  -2 25.7000  2.3000   1
   2   9   3 26.0000  1.5000   1
  -2  -9  -3 29.4000  2.2000   1
   2   9   4 126.500   3.500   1
  -2  -9  -4 127.900   4.100   1
   2   9   5  1.2000  1.5000   1
  -2  -9  -5 -0.7000  2.0000   1
   2   9   6 27.7000  2.1000   1
  -2  -9  -6 33.8000  2.4000   1
   2   9   7  1.4000  1.8000   1
  -2  -9  -7  4.1000  2.8000   1
   2   9   8  2.8000  1.3000   1
  -2  -9  -8  3.1000  2.4000   1
   2   9   9  5.7000  1.7000   1
  -2  -9  -9  4.2000  1.5000   1
   2   9  10 14.9000  2.0000   1
  -2  -9 -10 16.8000  2.0000   1
   2   9  11  1.0000  1.9000   1
  -2  -9 -11  3.8000  1.6000   1
   2   9  12 13.5000  2.5000   1
  -2  -9 -12 17.6000  2.3000   1
   2   9  13 -2.0000  2.3000   1
  -2  -9 -13  1.3000  2.0000   1
   2   9  14  0.8000  2.4000   1
  -2  -9 -14  5.3000  2.4000   1
   2   9  15 -2.4000  4.5000   1
  -2  -9 -15  4.5000  2.4000   1
   2   9  16 12.5000  5.4000   1
  -2  -9 -16 15.3000  2.6000   1
   2   9  17 42.0000  6.1000   1
  -2  -9 -17 29.1000  3.2000   1
   2   9  18 22.6000  5.4000   1
  -2  -9 -18 23.8000  4.6000   1
   2   9  19 44.2000  6.7000   1
  -2  -9 -19 34.3000  3.6000   1
   2   9  20  8.5000  5.6000   1
  -2  -9 -20  3.8000  4.2000   1
   2   9  21-11.0000  5.2000   1
  -2  -9 -21 10.2000  4.4000   1
   2   9  22 -7.0000  6.9000   1
  -2  -9 -22  4.0000  3.2000   1
   2   9  23 10.1000  6.9000   1
  -2  -9 -23 10.5000  4.6000   1
   2   9  24 23.0000  7.1000   1
  -2  -9 -24 23.2000 10.3000   1
   2   9  25  2.2000  6.6000   1
  -2  -9 -25 11.7000 11.0000   1
   2  10   0  7.0000  0.8000   1
   2  10   1 174.000   3.800   1
  -2 -10  -1 175.000   5.500   1
   2  10   2 11.3000  1.3000   1
  -2 -10  -2 15.6000  2.3000   1
   2  10   3 36.8000  1.7000   1
  -2 -10  -3 42.2000  2.5000   1
   2  10   4 23.1000  1.7000   1
  -2 -10  -4 20.4000  2.6000   1
   2  10   5  1.3000  1.5000   1
  -2 -10  -5 -0.6000  2.0000   1
   2  10   6 44.7000  2.5000   1
  -2 -10  -6 47.3000  3.3000   1
   2  10   7 37.1000  2.5000   1
  -2 -10  -7 37.4000  3.1000   1
   2  10   8 12.1000  1.4000   1
  -2 -10  -8  7.9000  2.5000   1
   2  10   9  6.7000  1.5000   1
  -2 -10  -9 10.7000  1.6000   1
   2  10  10 12.5000  1.8000   1
  -2 -10 -10  9.2000  3.3000   1
   2  10  11 12.0000  1.9000   1
  -2 -10 -11 11.7000  1.9000   1
   2  10  12 72.4000  6.7000   1
  -2 -10 -12 58.9000  5.5000   1
   2  10  13 28.4000  5.2000   1
  -2 -10 -13 35.9000  2.9000   1
   2  10  14 10.9000  3.9000   1
  -2 -10 -14 15.6000  2.7000   1
   2  10  15 37.2000  5.4000   1
  -2 -10 -15 28.7000  2.9000   1
   2  10  16 186.200  11.100   1
  -2 -10 -16 178.900   6.700   1
   2  10  17  5.4000  4.8000   1
  -2 -10 -17  0.1000  2.7000   1
  -2 -10 -18  5.6000  3.1000   1
   2  10  19 -5.4000  5.9000   1
  -2 -10 -19  6.1000  4.4000   1
   2  10  20 53.5000  6.9000   1
  -2 -10 -20 41.5000  5.7000   1
   2  10  21  4.0000  5.6000   1
  -2 -10 -21 -1.3000  4.6000   1
   2  10  22 10.3000  6.5000   1
  -2 -10 -22  4.9000  5.2000   1
   2  10  23 25.3000  7.4000   1
  -2 -10 -23 31.5000  6.6000   1
   2  11   0 1170.20   21.00   1
   2  11   1 60.6000  2.1000   1
  -2 -11  -1 65.8000  3.6000   1
   2  11   2  3.1000  1.3000   1
  -2 -11  -2  2.5000  2.2000   1
   2  11   3 63.5000  2.5000   1
  -2 -11  -3 61.8000  3.3000   1
   2  11   4 98.1000  3.3000   1
  -2 -11  -4 100.700   4.600   1
   2  11   5  0.6000  1.7000   1
  -2 -11  -5 -2.9000  2.4000   1
   2  11   6 32.4000  2.5000   1
  -2 -11  -6 36.8000  3.4000   1
   2  11   7  0.2000  1.9000   1
  -2 -11  -7  5.2000  2.7000   1
   2  11   8 75.5000  3.7000   1
  -2 -11  -8 82.2000  4.9000   1
   2  11   9 10.6000  1.6000   1
  -2 -11  -9 10.2000  5.3000   1
   2  11  10  0.5000  2.4000   1
  -2 -11 -10  0.4000  3.1000   1
   2  11  11 -1.0000  2.9000   1
  -2 -11 -11  3.1000  1.7000   1
   2  11  12 24.9000  3.6000   1
  -2 -11 -12 24.6000  2.5000   1
   2  11  13  7.6000  3.0000   1
  -2 -11 -13  4.6000  5.6000   1
   2  11  14  3.9000  3.8000   1
  -2 -11 -14  6.8000  7.4000   1
   2  11  15 -0.7000  3.9000   1
  -2 -11 -15  1.8000  5.8000   1
   2  11  16 168.200   9.300   1
  -2 -11 -16 139.100  13.200   1
   2  11  17 10.3000  4.8000   1
  -2 -11 -17 12.2000  4.6000   1
   2  11  18 22.3000  4.5000   1
  -2 -11 -18 31.4000  5.3000   1
   2  11  19  7.6000  4.9000   1
  -2 -11 -19 -9.0000  8.0000   1
   2  11  20 91.9000  9.2000   1
  -2 -11 -20 122.400   9.800   1
  -2 -11 -21 13.3000  6.0000   1
   2  11  22  8.1000  6.9000   1
  -2 -11 -22  9.4000  6.8000   1
   2  12   0 51.3000  1.6000   1
   2  12   1 137.600   3.600   1
  -2 -12  -1 136.200   5.300   1
   2  12   2 10.8000  1.4000   1
  -2 -12  -2 -0.5000  2.7000   1
   2  12   3 180.600   5.400   1
  -2 -12  -3 168.600   6.500   1
   2  12   4 131.600   4.400   1
  -2 -12  -4 151.000   9.800   1
   2  12   5 43.7000  3.0000   1
  -2 -12  -5 46.5000  5.7000   1
   2  12   6  4.9000  2.6000   1
  -2 -12  -6  6.4000  3.4000   1
   2  12   7 12.5000  2.9000   1
  -2 -12  -7  6.6000  4.1000   1
   2  12   8 85.4000  4.6000   1
  -2 -12  -8 87.3000  6.1000   1
   2  12   9 46.4000  4.0000   1
  -2 -12  -9 37.0000  4.8000   1
   2  12  10 -2.6000  3.0000   1
  -2 -12 -10  0.3000  3.9000   1
   2  12  11  2.7000  3.2000   1
  -2 -12 -11  4.2000  3.1000   1
   2  12  12 195.300   7.800   1
  -2 -12 -12 178.000  13.300   1
   2  12  13  6.0000  3.5000   1
  -2 -12 -13 12.2000  4.3000   1
   2  12  14 19.4000  4.0000   1
  -2 -12 -14 19.5000  5.3000   1
   2  12  15  5.1000  4.1000   1
  -2 -12 -15  5.9000  4.6000   1
   2  12  16 96.5000  7.1000   1
  -2 -12 -16 85.4000  7.2000   1
   2  12  17  8.5000  4.8000   1
  -2 -12 -17 -0.1000  5.9000   1
   2  12  18  7.5000  5.2000   1
  -2 -12 -18  7.5000  5.4000   1
   2  12  19  1.4000  4.6000   1
  -2 -12 -19 -2.1000  5.3000   1
   2  12  20 57.6000  6.8000   1
  -2 -12 -20 46.0000  6.6000   1
   2  12  21 15.0000  5.1000   1
  -2 -12 -21 -8.1000  5.3000   1
   2  13   0 24.2000  4.1000   1
   2  13   1 72.7000  5.2000   1
  -2 -13  -1 56.3000  4.8000   1
   2  13   2 12.5000  3.5000   1
  -2 -13  -2 10.9000  3.3000   1
   2  13   3 15.4000  3.1000   1
  -2 -13  -3 16.1000  4.0000   1
   2  13   4 47.3000  3.3000   1
  -2 -13  -4 54.4000  7.4000   1
   2  13   5 14.4000  2.5000   1
  -2 -13  -5 17.9000  4.3000   1
   2  13   6 46.0000  3.8000   1
  -2 -13  -6 52.1000  5.5000   1
   2  13   7 53.3000  4.0000   1
  -2 -13  -7 58.8000  5.2000   1
   2  13   8 249.200   9.300   1
  -2 -13  -8 235.000  10.600   1
   2  13   9  5.9000  3.3000   1
  -2 -13  -9 -2.0000  4.6000   1
   2  13  10  4.2000  3.4000   1
  -2 -13 -10 -1.4000  4.6000   1
   2  13  11 -1.6000  3.0000   1
  -2 -13 -11  3.7000  3.5000   1
   2  13  12 23.5000  3.5000   1
  -2 -13 -12 10.2000  7.9000   1
   2  13  13  7.9000  3.3000   1
  -2 -13 -13  2.8000  4.8000   1
   2  13  14 26.7000  4.1000   1
  -2 -13 -14 25.5000  5.1000   1
   2  13  15  7.4000  4.0000   1
  -2 -13 -15 12.4000  8.5000   1
   2  13  16 21.0000  4.4000   1
  -2 -13 -16 29.8000  5.7000   1
   2  13  17 29.1000  6.5000   1
  -2 -13 -17 20.3000  5.7000   1
   2  13  18 37.4000  6.9000   1
  -2 -13 -18 17.0000  8.5000   1
   2  13  19  5.6000  5.6000   1
  -2 -13 -19  1.9000  6.0000   1
   2  14   0 288.100  10.400   1
   2  14   1 75.3000  4.9000   1
  -2 -14  -1 80.4000  5.0000   1
   2  14   2 -5.5000  3.6000   1
  -2 -14  -2  6.7000  3.9000   1
   2  14   3 26.3000  4.2000   1
  -2 -14  -3 33.7000  4.3000   1
   2  14   4 96.8000  6.3000   1
  -2 -14  -4 94.9000  6.3000   1
   2  14   5  8.3000  3.6000   1
  -2 -14  -5  6.2000  4.5000   1
   2  14   6 12.6000  5.0000   1
  -2 -14  -6  3.0000  4.6000   1
   2  14   7 24.1000  5.6000   1
  -2 -14  -7 28.4000  5.0000   1
   2  14   8  3.3000  4.5000   1
  -2 -14  -8  0.8000  4.5000   1
   2  14   9  0.8000  3.9000   1
  -2 -14  -9 -4.4000  4.6000   1
   2  14  10  2.0000  4.5000   1
  -2 -14 -10  9.4000  4.7000   1
   2  14  11 17.5000  4.7000   1
  -2 -14 -11 13.3000  4.4000   1
   2  14  12 67.7000  9.7000   1
  -2 -14 -12 51.9000  9.7000   1
   2  14  13-10.0000  7.7000   1
  -2 -14 -13  6.4000  5.3000   1
   2  14  14-10.9000  7.5000   1
  -2 -14 -14  1.4000  5.5000   1
   2  14  15  6.4000  8.2000   1
  -2 -14 -15  1.0000  5.3000   1
   2  14  16 35.7000  9.7000   1
  -2 -14 -16 34.1000  7.2000   1
   2  14  17 -8.4000  7.8000   1
  -2 -14 -17  2.3000  6.0000   1
   2  15   0 23.7000  6.4000   1
   2  15   1  8.1000  5.7000   1
  -2 -15  -1  3.4000  3.9000   1
   2  15   2  2.9000  3.8000   1
  -2 -15  -2  6.2000  4.3000   1
   2  15   3 -0.9000  4.0000   1
  -2 -15  -3 -1.8000  4.7000   1
   2  15   4 22.6000  4.9000   1
  -2 -15  -4 27.4000  5.1000   1
  -2 -15  -5 36.0000  4.6000   1
  -2 -15  -6 -0.9000  4.6000   1
  -2 -15  -7 51.9000  8.1000   1
  -2 -15  -8  1.6000  4.7000   1
   2  15   9  2.8000  7.2000   1
  -2 -15  -9  1.2000  4.3000   1
   2  15  10  3.2000  7.2000   1
  -2 -15 -10 17.3000  5.6000   1
  -2 -15 -11 13.7000  5.1000   1
   2  15  12 14.5000  8.3000   1
  -2 -15 -12 14.1000  5.8000   1
   2  15  13 -3.6000  8.1000   1
  -2 -15 -13  6.4000  5.7000   1
   2  15  14 15.4000  9.2000   1
  -2 -15 -14  4.7000  6.3000   1
   2  16   0 24.8000  8.3000   1
   2  16   2  2.2000  8.2000   1
  -2 -16  -4 -7.1000  9.6000   1
   2  16   5  3.8000  7.4000   1
  -2 -16  -5  2.1000  7.0000   1
   2  16   6 -1.1000  8.0000   1
  -2 -16  -6  0.0000  8.3000   1
   2  16   7 -6.4000  7.9000   1
  -2 -16  -7 -0.3000  6.1000   1
   2  16   8 16.8000  8.7000   1
  -2 -16  -8  5.2000  5.4000   1
   2  16   9-13.6000  8.4000   1
  -2 -16  -9  6.4000  5.0000   1
   2  16  10  8.7000  8.7000   1
  -2 -16 -10 17.6000  4.9000   1
  -2 -16 -11 26.1000  6.4000   1
  -2 -17  -1 10.1000  8.6000   1
   2  17   6 50.8000 11.0000   1
  -2 -17  -6 57.4000  8.1000   1
   3   0   0  0.5000  1.4000   1
   3   0   1  1.1000  1.0000   1
   3   0   2 768.500  17.900   1
   3   0   3 -0.1000  1.0000   1
   3   0   4  8.2000  1.2000   1
   3   0   5  0.4000  0.7000   1
   3   0   6 358.600   8.200   1
   3   0   7 -0.7000  1.5000   1
   3   0   8 581.000  15.800   1
   3   0   9  2.1000  1.4000   1
   3   0  10 1124.00   27.00   1
   3   0  11  0.9000  1.7000   1
   3   0  12 163.900   5.200   1
   3   0  13  1.5000  2.1000   1
   3   0  14 538.500  19.700   1
   3   0  15  4.0000  3.4000   1
   3   0  16 25.2000  5.8000   1
   3   0  17 -3.4000  4.0000   1
   3   0  18 26.8000  5.3000   1
   3   0  19 -1.9000  4.1000   1
   3   0  20 17.0000  1.8000   1
   3   0  23  4.3000  5.2000   1
   3   0  24  7.0000  6.1000   1
   3   0  25  0.9000  6.3000   1
   3   0  26 77.4000 10.1000   1
   3   0  27 -4.4000  8.6000   1
   3   0  28 43.7000 10.5000   1
   3   1   0  1.4000  1.1000   1
   3   1   1 142.400   3.700   1
  -3  -1  -1 139.300   3.500   1
   3   1   2 1322.90   28.20   1
  -3  -1  -2 1343.20   33.10   1
   3   1   3 285.500   7.000   1
  -3  -1  -3 288.300   7.100   1
   3   1   4 126.200   3.100   1
  -3  -1  -4 124.300   3.400   1
   3   1   5 51.6000  1.7000   1
  -3  -1  -5 49.9000  2.1000   1
   3   1   6 309.300   6.800   1
  -3  -1  -6 331.200   8.800   1
   3   1   7  3.9000  1.7000   1
  -3  -1  -7  1.2000  2.0000   1
   3   1   8  3.5000  1.3000   1
  -3  -1  -8  5.9000  1.7000   1
   3   1   9 11.2000  1.6000   1
  -3  -1  -9  9.0000  1.7000   1
   3   1  10 66.5000  2.7000   1
  -3  -1 -10 67.0000  2.2000   1
   3   1  11 12.8000  1.8000   1
  -3  -1 -11 11.8000  1.0000   1
   3   1  12 20.3000  2.3000   1
  -3  -1 -12 22.2000  1.4000   1
   3   1  13  3.1000  2.0000   1
  -3  -1 -13 10.3000  2.9000   1
   3   1  14 145.200   6.600   1
  -3  -1 -14 151.700   5.300   1
   3   1  15 16.8000  4.0000   1
  -3  -1 -15 13.7000  3.9000   1
   3   1  16 40.5000  5.9000   1
  -3  -1 -16 52.0000  5.7000   1
   3   1  17  4.2000  3.9000   1
  -3  -1 -17  1.5000  3.9000   1
   3   1  18 108.800   9.300   1
  -3  -1 -18 98.0000  7.9000   1
   3   1  19 65.8000  7.0000   1
   3   1  20 42.5000  6.7000   1
   3   1  21  6.0000  5.0000   1
   3   1  22  4.5000  5.4000   1
  -3  -1 -22 -5.2000  5.0000   1
   3   1  23  6.0000  5.7000   1
  -3  -1 -23 11.1000  7.3000   1
   3   1  24 -3.9000  5.9000   1
  -3  -1 -24 -4.0000  5.6000   1
   3   1  25 11.6000  6.6000   1
  -3  -1 -25 28.4000  8.9000   1
   3   1  26  0.4000  6.5000   1
  -3  -1 -26 11.3000  7.3000   1
   3   1  27 17.3000  7.9000   1
  -3  -1 -27  8.8000  7.6000   1
   3   1  28  4.3000  8.1000   1
  -3  -1 -28  1.5000  5.8000   1
   3   2   0  2.3000  1.1000   1
   3   2   1 337.000   7.900   1
  -3  -2  -1 335.400   8.100   1
   3   2   2 79.1000  2.1000   1
  -3  -2  -2 77.0000  2.2000   1
   3   2   3 881.000  17.400   1
  -3  -2  -3 877.300  18.900   1
   3   2   4 148.700   3.500   1
  -3  -2  -4 141.400   3.700   1
   3   2   5 317.600   7.500   1
  -3  -2  -5 332.500  10.200   1
   3   2   6 155.200   3.400   1
  -3  -2  -6 144.000   4.600   1
   3   2   7 1383.00   35.20   1
  -3  -2  -7 1309.70   35.50   1
   3   2   8 150.200   4.000   1
  -3  -2  -8 153.700   4.000   1
   3   2   9 320.000   8.200   1
  -3  -2  -9 327.000   8.800   1
   3   2  10 29.8000  1.9000   1
  -3  -2 -10 31.5000  1.7000   1
   3   2  11 399.700  13.400   1
  -3  -2 -11 406.000   9.800   1
   3   2  12 12.0000  2.1000   1
  -3  -2 -12 14.0000  1.4000   1
   3   2  13 29.2000  2.7000   1
  -3  -2 -13 31.5000  2.1000   1
   3   2  14 16.8000  3.2000   1
  -3  -2 -14 17.8000  3.9000   1
   3   2  15  2.3000  2.8000   1
  -3  -2 -15  1.8000  1.6000   1
   3   2  16 139.900   9.400   1
  -3  -2 -16 133.900   5.600   1
   3   2  17 58.0000  6.0000   1
  -3  -2 -17 56.3000  3.4000   1
   3   2  18 176.800  11.700   1
  -3  -2 -18 167.700  14.100   1
   3   2  19  4.1000  4.4000   1
  -3  -2 -19 -0.2000  1.7000   1
   3   2  20 79.4000  8.6000   1
  -3  -2 -20 58.0000  8.0000   1
   3   2  21 122.600  10.000   1
  -3  -2 -21 81.4000 10.1000   1
   3   2  22 20.3000  6.0000   1
  -3  -2 -22 19.6000  7.5000   1
   3   2  23 -2.9000  5.6000   1
  -3  -2 -23 -3.9000  4.4000   1
   3   2  24 57.0000  8.0000   1
  -3  -2 -24 37.9000  5.7000   1
   3   2  25  6.9000  6.2000   1
  -3  -2 -25 -0.3000  5.0000   1
   3   2  26-12.4000  6.7000   1
  -3  -2 -26  1.2000  5.7000   1
   3   2  27 -6.0000  7.9000   1
  -3  -2 -27  2.6000  5.8000   1
   3   2  28 -1.8000  8.5000   1
  -3  -2 -28 -0.5000  6.4000   1
   3   3   0  1.9000  0.9000   1
   3   3   1 209.500   4.500   1
  -3  -3  -1 206.400   4.900   1
   3   3   2  2.1000  0.9000   1
  -3  -3  -2  3.4000  1.0000   1
   3   3   3 109.900   2.900   1
  -3  -3  -3 111.500   2.900   1
   3   3   4  1.0000  1.1000   1
  -3  -3  -4  0.5000  1.0000   1
   3   3   5 381.100   7.900   1
  -3  -3  -5 389.000   8.700   1
   3   3   6 1059.60   20.20   1
  -3  -3  -6 1078.40   24.10   1
   3   3   7 88.6000  2.7000   1
  -3  -3  -7 88.9000  2.3000   1
   3   3   8 102.500   3.400   1
  -3  -3  -8 101.100   2.700   1
   3   3   9 278.000   7.700   1
  -3  -3  -9 282.900   8.100   1
   3   3  10 643.600  19.300   1
  -3  -3 -10 608.500  13.400   1
   3   3  11  0.5000  1.8000   1
  -3  -3 -11  2.3000  1.3000   1
   3   3  12 30.7000  2.7000   1
  -3  -3 -12 34.1000  2.0000   1
   3   3  13 78.2000  3.9000   1
  -3  -3 -13 93.5000  7.5000   1
   3   3  14 12.5000  2.8000   1
  -3  -3 -14 13.0000  2.3000   1
   3   3  15 13.4000  3.3000   1
   3   3  16  0.3000  4.9000   1
   3   3  17 507.300  25.600   1
  -3  -3 -17 478.800  19.000   1
   3   3  18 129.600  14.000   1
  -3  -3 -18 115.100  11.400   1
   3   3  19  7.6000  5.0000   1
  -3  -3 -19 10.4000  5.9000   1
   3   3  20 16.7000  5.1000   1
  -3  -3 -20 20.7000  2.9000   1
   3   3  21 59.8000  7.2000   1
  -3  -3 -21 50.6000  4.1000   1
   3   3  22  5.2000  5.3000   1
  -3  -3 -22  9.4000  7.9000   1
   3   3  23 26.2000  6.6000   1
  -3  -3 -23 22.7000  5.4000   1
   3   3  24 -3.6000  5.8000   1
  -3  -3 -24 15.6000  5.0000   1
   3   3  25  0.5000  6.5000   1
  -3  -3 -25  7.9000  5.7000   1
   3   3  26  8.1000  7.7000   1
  -3  -3 -26 14.1000  5.8000   1
   3   3  27 -6.0000  7.5000   1
  -3  -3 -27  0.8000  6.0000   1
   3   3  28  5.7000  9.9000   1
  -3  -3 -28  5.4000  6.8000   1
   3   4   0  1.8000  0.9000   1
   3   4   1 155.300   3.600   1
  -3  -4  -1 151.800   4.000   1
   3   4   2 657.300  14.400   1
  -3  -4  -2 681.400  13.800   1
   3   4   3 450.400  10.900   1
  -3  -4  -3 454.900   8.900   1
   3   4   4 343.500   7.300   1
  -3  -4  -4 351.000   9.100   1
   3   4   5 107.400   2.500   1
  -3  -4  -5 109.600   3.200   1
   3   4   6  8.1000  1.0000   1
  -3  -4  -6  7.6000  1.3000   1
   3   4   7  1.0000  1.1000   1
  -3  -4  -7  2.0000  1.0000   1
   3   4   8 352.100   9.200   1
  -3  -4  -8 362.200   8.700   1
   3   4   9  6.7000  1.4000   1
  -3  -4  -9  3.8000  1.1000   1
   3   4  10 209.200   7.400   1
  -3  -4 -10 220.300   9.200   1
   3   4  11 285.600   9.100   1
  -3  -4 -11 274.400   7.500   1
   3   4  12 -1.1000  1.9000   1
  -3  -4 -12  5.2000  4.5000   1
   3   4  13 10.1000  2.1000   1
  -3  -4 -13 17.5000  3.0000   1
   3   4  14 114.200   7.000   1
  -3  -4 -14 119.500   7.100   1
   3   4  15 169.000   8.000   1
  -3  -4 -15 172.600  13.300   1
   3   4  16 14.2000  3.0000   1
  -3  -4 -16 13.3000  2.5000   1
   3   4  17 14.6000  4.9000   1
  -3  -4 -17 15.5000  2.6000   1
   3   4  18 77.3000  6.8000   1
  -3  -4 -18 45.5000  6.5000   1
   3   4  19 36.4000  6.4000   1
  -3  -4 -19 33.9000  3.8000   1
   3   4  20 61.7000  7.5000   1
  -3  -4 -20 55.6000  3.6000   1
   3   4  21  7.8000  6.1000   1
  -3  -4 -21  2.8000  2.4000   1
   3   4  22 55.5000  7.2000   1
  -3  -4 -22 30.7000  3.2000   1
   3   4  23  5.0000  5.9000   1
  -3  -4 -23 -2.5000  4.7000   1
   3   4  24  1.9000  6.0000   1
  -3  -4 -24  3.4000  5.2000   1
   3   4  25 -7.8000  6.7000   1
  -3  -4 -25  1.4000  5.1000   1
   3   4  26  7.7000  9.0000   1
  -3  -4 -26  1.9000  5.0000   1
   3   4  27  5.0000  9.5000   1
  -3  -4 -27  4.1000  6.0000   1
   3   5   0  5.3000  0.9000   1
   3   5   1 3433.10   73.10   1
  -3  -5  -1 3461.80   76.10   1
   3   5   2 46.1000  1.8000   1
  -3  -5  -2 49.7000  3.1000   1
   3   5   3 438.200   8.100   1
  -3  -5  -3 423.000   9.800   1
   3   5   4 25.1000  1.0000   1
  -3  -5  -4 28.9000  1.9000   1
   3   5   5 66.3000  2.0000   1
  -3  -5  -5 73.4000  3.3000   1
   3   5   6 245.300   5.200   1
  -3  -5  -6 254.700   5.600   1
   3   5   7 618.300  13.000   1
  -3  -5  -7 654.000  17.300   1
   3   5   8  7.1000  1.2000   1
  -3  -5  -8  9.3000  1.4000   1
   3   5   9 406.400  11.300   1
  -3  -5  -9 385.700  11.300   1
   3   5  10 139.800   5.600   1
  -3  -5 -10 141.400   5.300   1
   3   5  11 203.900   7.500   1
  -3  -5 -11 214.200   9.100   1
   3   5  12 93.3000  4.3000   1
  -3  -5 -12 91.8000  7.6000   1
   3   5  13 112.800   6.200   1
  -3  -5 -13 111.000   5.600   1
   3   5  14 14.4000  3.0000   1
  -3  -5 -14  9.9000  2.6000   1
   3   5  15 49.0000  4.5000   1
  -3  -5 -15 55.7000  3.8000   1
   3   5  16 70.9000  5.3000   1
  -3  -5 -16 88.4000  8.7000   1
   3   5  17  0.4000  4.1000   1
  -3  -5 -17 12.4000  2.9000   1
   3   5  18  0.1000  4.2000   1
  -3  -5 -18  7.6000  2.7000   1
   3   5  19 186.200  12.800   1
  -3  -5 -19 169.700   6.400   1
   3   5  20 42.0000  6.6000   1
  -3  -5 -20 32.4000  7.9000   1
   3   5  21 25.3000  6.7000   1
  -3  -5 -21 19.9000  3.1000   1
  -3  -5 -22 -8.9000  4.3000   1
   3   5  23  5.2000  6.6000   1
  -3  -5 -23  3.1000  4.9000   1
  -3  -5 -24  3.8000  4.9000   1
   3   5  25  1.3000  8.5000   1
  -3  -5 -25  9.6000  5.9000   1
   3   5  26  4.6000  8.9000   1
  -3  -5 -26  8.1000  5.8000   1
   3   5  27 10.5000  9.7000   1
  -3  -5 -27  4.4000  6.1000   1
   3   6   0  1.6000  0.8000   1
   3   6   1 866.400  19.000   1
  -3  -6  -1 872.700  19.000   1
   3   6   2 669.500  15.400   1
  -3  -6  -2 660.900  14.500   1
   3   6   3 243.800   6.400   1
  -3  -6  -3 245.400   7.000   1
   3   6   4 122.700   3.700   1
  -3  -6  -4 130.400   3.300   1
   3   6   5 25.9000  0.9000   1
  -3  -6  -5 24.4000  1.7000   1
   3   6   6 36.7000  1.3000   1
  -3  -6  -6 35.3000  1.9000   1
   3   6   7  1.9000  0.9000   1
  -3  -6  -7  1.0000  1.4000   1
   3   6   8  1.7000  1.0000   1
  -3  -6  -8 -1.6000  1.4000   1
   3   6   9 218.700   6.300   1
  -3  -6  -9 230.100   5.700   1
   3   6  10 16.6000  1.9000   1
  -3  -6 -10 16.4000  2.2000   1
   3   6  11 17.6000  2.0000   1
  -3  -6 -11 21.3000  5.6000   1
   3   6  12  5.2000  1.8000   1
  -3  -6 -12  1.6000  5.9000   1
   3   6  13 213.400   9.700   1
  -3  -6 -13 193.000  13.500   1
   3   6  14  5.6000  2.6000   1
  -3  -6 -14  8.7000  5.7000   1
   3   6  15 12.4000  3.0000   1
  -3  -6 -15 14.9000  3.1000   1
   3   6  16 32.0000  4.2000   1
  -3  -6 -16 31.1000  2.9000   1
   3   6  17 132.600   9.200   1
  -3  -6 -17 111.800   6.300   1
   3   6  18 -3.6000  5.2000   1
  -3  -6 -18  7.9000  2.5000   1
   3   6  19  3.7000  5.4000   1
  -3  -6 -19  4.7000  2.6000   1
   3   6  20 20.0000  6.3000   1
  -3  -6 -20  6.6000  3.2000   1
   3   6  21  2.3000  5.7000   1
  -3  -6 -21  1.4000  2.9000   1
   3   6  22 23.4000  6.4000   1
  -3  -6 -22 24.4000  3.5000   1
   3   6  23  5.2000  6.4000   1
  -3  -6 -23  7.2000  5.2000   1
  -3  -6 -24 29.3000  6.1000   1
  -3  -6 -25  0.8000  5.4000   1
   3   6  26 18.3000  9.3000   1
  -3  -6 -26  3.5000  6.1000   1
   3   7   0 -0.5000  2.1000   1
   3   7   1 32.0000  1.2000   1
  -3  -7  -1 27.1000  2.4000   1
   3   7   2 43.0000  2.3000   1
  -3  -7  -2 44.7000  2.4000   1
   3   7   3  2.8000  1.3000   1
  -3  -7  -3 -0.4000  1.6000   1
   3   7   4  7.3000  1.5000   1
  -3  -7  -4  8.6000  1.2000   1
   3   7   5 52.4000  2.5000   1
  -3  -7  -5 55.8000  1.9000   1
   3   7   6 285.900   7.900   1
  -3  -7  -6 273.100   7.300   1
   3   7   7  4.3000  1.1000   1
  -3  -7  -7  7.3000  2.7000   1
   3   7   8 27.1000  1.4000   1
  -3  -7  -8 25.5000  2.2000   1
   3   7   9  6.0000  1.2000   1
  -3  -7  -9  3.4000  1.5000   1
   3   7  10 127.300   4.500   1
  -3  -7 -10 124.300   6.100   1
   3   7  11 35.0000  2.6000   1
  -3  -7 -11 28.0000  5.9000   1
   3   7  12 39.3000  2.7000   1
  -3  -7 -12 35.8000  6.0000   1
   3   7  13 105.200   5.600   1
  -3  -7 -13 107.100   8.700   1
   3   7  14 12.9000  2.5000   1
  -3  -7 -14 16.8000  3.0000   1
   3   7  15 34.1000  3.6000   1
  -3  -7 -15 35.4000  3.2000   1
   3   7  16 23.4000  3.8000   1
  -3  -7 -16 19.2000  4.2000   1
   3   7  17 92.3000  8.6000   1
  -3  -7 -17 110.900   4.700   1
   3   7  18  9.8000  5.5000   1
  -3  -7 -18  3.0000  2.8000   1
   3   7  19 23.3000  5.7000   1
  -3  -7 -19 21.6000  3.7000   1
   3   7  20  6.5000  6.5000   1
  -3  -7 -20  7.2000  4.4000   1
   3   7  21  7.0000  6.0000   1
  -3  -7 -21  7.3000  4.5000   1
   3   7  22  5.3000  5.3000   1
  -3  -7 -22 -1.4000  3.4000   1
  -3  -7 -23 37.5000  9.2000   1
   3   7  24 59.3000  9.7000   1
  -3  -7 -24 56.4000  7.0000   1
   3   7  25 35.1000  9.0000   1
  -3  -7 -25 19.6000  5.5000   1
   3   7  26 -1.2000  7.5000   1
  -3  -7 -26  3.2000  5.9000   1
   3   8   0 -2.2000  1.9000   1
   3   8   1 80.7000  2.0000   1
  -3  -8  -1 77.5000  3.1000   1
   3   8   2 138.200   3.500   1
  -3  -8  -2 140.800   5.000   1
   3   8   3 72.8000  2.3000   1
  -3  -8  -3 72.8000  3.1000   1
   3   8   4  0.1000  1.4000   1
  -3  -8  -4 -0.4000  1.8000   1
   3   8   5 134.400   4.900   1
  -3  -8  -5 144.900   5.200   1
   3   8   6 146.700   5.900   1
  -3  -8  -6 153.300   5.400   1
   3   8   7 20.0000  2.6000   1
  -3  -8  -7 16.6000  2.6000   1
   3   8   8 20.1000  1.1000   1
  -3  -8  -8 23.9000  2.8000   1
   3   8   9 10.8000  1.3000   1
  -3  -8  -9 13.4000  2.2000   1
   3   8  10 150.100   4.500   1
  -3  -8 -10 163.200   5.500   1
   3   8  11 15.0000  1.9000   1
  -3  -8 -11 18.0000  2.8000   1
   3   8  12  4.9000  2.0000   1
  -3  -8 -12 -0.8000  2.9000   1
   3   8  13 45.4000  3.5000   1
  -3  -8 -13 49.9000  3.2000   1
   3   8  14 36.3000  3.4000   1
  -3  -8 -14 35.2000  3.0000   1
   3   8  15 23.6000  3.4000   1
  -3  -8 -15 18.6000  2.7000   1
   3   8  16 12.1000  4.6000   1
  -3  -8 -16 12.8000  4.2000   1
   3   8  17 -4.7000  4.4000   1
  -3  -8 -17 -4.5000  3.5000   1
   3   8  18  9.5000  5.8000   1
  -3  -8 -18  5.1000  3.9000   1
   3   8  19 13.7000  6.4000   1
  -3  -8 -19  4.5000  3.0000   1
   3   8  20  2.2000  5.5000   1
  -3  -8 -20  5.9000  4.6000   1
   3   8  21 -0.1000  7.4000   1
  -3  -8 -21 -2.2000  4.8000   1
   3   8  22 -3.1000  6.0000   1
  -3  -8 -22 13.1000  4.1000   1
   3   8  23-10.2000  6.0000   1
  -3  -8 -23  4.2000  8.9000   1
   3   8  24  1.4000  6.7000   1
  -3  -8 -24-11.6000 11.1000   1
   3   8  25-11.1000  9.8000   1
  -3  -8 -25-17.5000 11.6000   1
   3   9   0  0.0000  1.9000   1
   3   9   1 13.6000  2.5000   1
  -3  -9  -1 16.6000  2.2000   1
   3   9   2 65.3000  2.0000   1
  -3  -9  -2 70.8000  3.0000   1
   3   9   3  6.3000  1.2000   1
  -3  -9  -3 11.0000  2.4000   1
   3   9   4 24.7000  1.8000   1
  -3  -9  -4 25.0000  2.3000   1
   3   9   5 36.1000  2.2000   1
  -3  -9  -5 41.6000  2.4000   1
   3   9   6  8.8000  2.3000   1
  -3  -9  -6  5.2000  2.0000   1
   3   9   7  6.0000  2.4000   1
  -3  -9  -7  1.1000  2.8000   1
   3   9   8  2.4000  2.2000   1
  -3  -9  -8  3.1000  3.3000   1
   3   9   9  1.9000  0.8000   1
  -3  -9  -9 -1.9000  2.9000   1
   3   9  10 27.5000  1.6000   1
  -3  -9 -10 30.1000  3.8000   1
   3   9  11  2.0000  1.3000   1
  -3  -9 -11  3.7000  3.5000   1
   3   9  12  2.1000  2.1000   1
  -3  -9 -12 -0.5000  3.3000   1
   3   9  13 15.3000  5.2000   1
  -3  -9 -13  9.8000  3.4000   1
   3   9  14 13.6000  5.2000   1
  -3  -9 -14 15.9000  3.9000   1
   3   9  15 22.9000  5.9000   1
  -3  -9 -15 16.9000  4.3000   1
   3   9  16  6.7000  5.3000   1
  -3  -9 -16 13.1000  3.9000   1
   3   9  17 48.1000  7.9000   1
  -3  -9 -17 42.2000  5.5000   1
   3   9  18  6.2000  5.8000   1
  -3  -9 -18 19.0000  4.1000   1
   3   9  19 21.5000  5.9000   1
  -3  -9 -19  7.9000  7.3000   1
   3   9  20  3.6000  6.9000   1
  -3  -9 -20 -0.7000  4.8000   1
   3   9  21 11.2000  6.0000   1
  -3  -9 -21  3.3000  4.8000   1
   3   9  22 -4.8000  7.8000   1
  -3  -9 -22  6.9000  5.4000   1
   3   9  23 26.0000  7.5000   1
  -3  -9 -23 29.0000 10.1000   1
   3   9  24 14.9000  7.3000   1
  -3  -9 -24  7.1000 10.2000   1
   3  10   0  5.1000  2.5000   1
   3  10   1 89.9000  4.4000   1
  -3 -10  -1 85.2000  4.1000   1
   3  10   2 514.800  10.600   1
  -3 -10  -2 483.900  16.600   1
   3  10   3 45.8000  2.2000   1
  -3 -10  -3 50.1000  4.1000   1
   3  10   4 154.500   5.200   1
  -3 -10  -4 151.700   5.200   1
   3  10   5 283.900   8.500   1
  -3 -10  -5 278.800   8.500   1
   3  10   6 205.700   6.900   1
  -3 -10  -6 207.400   8.600   1
   3  10   7 -1.6000  1.7000   1
  -3 -10  -7  5.8000  5.4000   1
   3  10   8 101.500   4.300   1
  -3 -10  -8 103.000   5.600   1
   3  10   9 61.0000  4.4000   1
  -3 -10  -9 60.2000  4.7000   1
   3  10  10  7.1000  3.4000   1
  -3 -10 -10  9.2000  3.9000   1
   3  10  11  4.5000  1.7000   1
  -3 -10 -11 -6.6000  5.9000   1
   3  10  12 21.6000  2.5000   1
  -3 -10 -12 27.1000  3.3000   1
   3  10  13 12.9000  4.5000   1
  -3 -10 -13 26.8000  6.4000   1
   3  10  14  0.4000  5.2000   1
  -3 -10 -14  5.1000  4.1000   1
   3  10  15 81.0000  9.1000   1
  -3 -10 -15 63.7000  5.2000   1
   3  10  16  5.9000  5.5000   1
  -3 -10 -16  7.5000  4.4000   1
  -3 -10 -17  1.8000  4.6000   1
   3  10  18  0.0000  6.6000   1
  -3 -10 -18  3.9000  7.6000   1
   3  10  19 11.5000  5.6000   1
  -3 -10 -19 26.5000  5.5000   1
   3  10  20  8.6000  7.1000   1
  -3 -10 -20  6.3000 10.9000   1
   3  10  21 12.3000  6.0000   1
  -3 -10 -21 18.8000  9.6000   1
   3  10  22  2.8000  6.1000   1
  -3 -10 -22 11.8000  5.5000   1
   3  10  23  4.1000  6.9000   1
  -3 -10 -23 30.5000 11.5000   1
   3  11   0  6.3000  2.8000   1
   3  11   1 48.3000  4.1000   1
  -3 -11  -1 51.4000  3.7000   1
   3  11   2 28.5000  3.3000   1
  -3 -11  -2 30.0000  3.1000   1
   3  11   3  5.6000  1.3000   1
  -3 -11  -3  9.7000  3.2000   1
   3  11   4 26.7000  1.8000   1
  -3 -11  -4 44.0000  5.7000   1
   3  11   5 18.1000  2.1000   1
  -3 -11  -5 27.3000  4.2000   1
   3  11   6 142.200   5.000   1
  -3 -11  -6 155.900   7.300   1
   3  11   7  4.9000  2.0000   1
  -3 -11  -7  5.2000  3.7000   1
   3  11   8  5.8000  2.1000   1
  -3 -11  -8  0.7000  3.5000   1
   3  11   9  3.6000  2.9000   1
  -3 -11  -9 13.1000  7.0000   1
   3  11  10 223.700   9.200   1
  -3 -11 -10 222.700  14.600   1
   3  11  11  8.9000  3.4000   1
  -3 -11 -11  5.9000  6.6000   1
   3  11  12  8.2000  4.8000   1
  -3 -11 -12  7.3000  3.1000   1
   3  11  13 13.2000  5.6000   1
  -3 -11 -13 18.3000  4.1000   1
   3  11  14  5.3000  6.0000   1
  -3 -11 -14  8.7000  4.1000   1
   3  11  15  1.3000  5.3000   1
  -3 -11 -15  4.4000  4.2000   1
   3  11  16 19.6000  6.5000   1
  -3 -11 -16 16.0000  4.4000   1
   3  11  17 37.8000  8.0000   1
  -3 -11 -17 29.7000  5.2000   1
   3  11  18 15.0000  7.0000   1
  -3 -11 -18 15.2000  5.4000   1
   3  11  19 -0.2000  5.6000   1
  -3 -11 -19  9.3000  4.5000   1
   3  11  20  0.1000  7.5000   1
  -3 -11 -20 -5.4000  4.8000   1
   3  11  21  3.0000  6.7000   1
  -3 -11 -21  2.9000  5.0000   1
   3  11  22 26.0000  9.3000   1
  -3 -11 -22 24.0000  5.9000   1
   3  12   0  0.3000  3.1000   1
   3  12   1 61.7000  4.8000   1
  -3 -12  -1 61.7000  4.1000   1
   3  12   2 614.600  16.300   1
  -3 -12  -2 660.000  19.600   1
   3  12   3 149.800   8.000   1
  -3 -12  -3 147.100   7.000   1
   3  12   4 17.6000  2.2000   1
  -3 -12  -4 19.5000  4.4000   1
   3  12   5 31.2000  3.0000   1
  -3 -12  -5 32.7000  4.6000   1
   3  12   6 90.6000  4.7000   1
  -3 -12  -6 90.4000  5.7000   1
   3  12   7 111.200   5.600   1
  -3 -12  -7 104.500   6.000   1
   3  12   8 24.5000  3.2000   1
  -3 -12  -8 25.7000  4.1000   1
   3  12   9 23.8000  3.5000   1
  -3 -12  -9 18.0000  4.2000   1
   3  12  10 11.9000  3.4000   1
  -3 -12 -10  8.4000  4.2000   1
   3  12  11 10.1000  3.3000   1
  -3 -12 -11 -1.7000  3.9000   1
   3  12  12 -2.5000  3.4000   1
  -3 -12 -12  1.1000  3.5000   1
   3  12  13 79.4000  6.0000   1
  -3 -12 -13 92.8000  6.9000   1
   3  12  14 38.1000  4.6000   1
  -3 -12 -14 35.0000  5.7000   1
   3  12  15  9.8000  4.4000   1
  -3 -12 -15 -3.6000  8.8000   1
   3  12  16 10.4000  5.0000   1
  -3 -12 -16 11.8000  5.1000   1
   3  12  17 106.400   7.600   1
  -3 -12 -17 113.500   8.800   1
   3  12  18  9.9000  5.7000   1
  -3 -12 -18 -4.7000  5.1000   1
   3  12  19  5.4000  5.7000   1
  -3 -12 -19  3.9000  5.5000   1
   3  12  20 23.6000  6.2000   1
  -3 -12 -20 14.7000  5.2000   1
   3  13   0  2.2000  4.0000   1
   3  13   1  5.2000  3.8000   1
  -3 -13  -1  0.9000  4.1000   1
   3  13   2 182.700   9.200   1
  -3 -13  -2 168.700   6.900   1
   3  13   3 39.8000  5.7000   1
  -3 -13  -3 41.0000  4.8000   1
   3  13   4  7.4000  4.1000   1
  -3 -13  -4 11.2000  4.4000   1
   3  13   5 12.3000  5.1000   1
  -3 -13  -5  9.6000  4.2000   1
   3  13   6  5.8000  5.2000   1
  -3 -13  -6 11.3000  4.3000   1
   3  13   7 100.600   7.700   1
  -3 -13  -7 88.8000  6.3000   1
   3  13   8  3.9000  4.8000   1
  -3 -13  -8 10.1000  4.6000   1
   3  13   9 24.2000  5.7000   1
  -3 -13  -9 19.4000  3.9000   1
   3  13  10 17.3000  5.8000   1
  -3 -13 -10 13.8000  3.9000   1
   3  13  11  9.2000  5.8000   1
  -3 -13 -11 17.4000  5.2000   1
   3  13  12  0.6000  5.6000   1
  -3 -13 -12  5.6000  5.4000   1
   3  13  13 13.4000  6.1000   1
  -3 -13 -13 -3.6000  5.2000   1
   3  13  14 49.8000  5.9000   1
  -3 -13 -14 50.9000  6.2000   1
   3  13  15 11.7000  7.3000   1
  -3 -13 -15  4.5000  5.3000   1
   3  13  16 -7.6000  5.4000   1
  -3 -13 -16 -7.3000 10.2000   1
   3  13  17  2.1000  7.2000   1
  -3 -13 -17 -3.4000  4.7000   1
   3  13  18 67.6000 10.2000   1
  -3 -13 -18 86.6000  7.9000   1
   3  14   0 -0.6000  3.5000   1
   3  14   1 35.1000  4.7000   1
  -3 -14  -1 41.5000  5.3000   1
   3  14   2 146.800  10.100   1
  -3 -14  -2 145.100   8.000   1
   3  14   3  7.2000  5.3000   1
  -3 -14  -3 12.3000  4.6000   1
   3  14   4  0.9000  5.1000   1
  -3 -14  -4 -8.8000  6.0000   1
   3  14   5  0.5000  5.0000   1
  -3 -14  -5  2.7000  4.5000   1
   3  14   6 71.8000  7.0000   1
  -3 -14  -6 65.2000  5.9000   1
   3  14   7 39.8000  7.1000   1
  -3 -14  -7 23.0000  6.0000   1
   3  14   8 16.1000  5.5000   1
  -3 -14  -8 15.1000  5.1000   1
   3  14   9  1.6000  5.2000   1
  -3 -14  -9  3.3000  4.2000   1
   3  14  10  9.6000  5.7000   1
  -3 -14 -10  7.8000  4.6000   1
   3  14  11 56.6000  8.2000   1
  -3 -14 -11 45.9000  5.3000   1
   3  14  12 67.7000  6.5000   1
  -3 -14 -12 56.8000  5.9000   1
   3  14  13 12.2000  5.1000   1
  -3 -14 -13 16.4000  5.5000   1
   3  14  14  9.3000  5.1000   1
  -3 -14 -14 15.8000  6.2000   1
   3  14  15 23.4000  9.2000   1
  -3 -14 -15 23.1000  5.8000   1
   3  14  16 109.300  13.700   1
  -3 -14 -16 79.2000 14.4000   1
   3  15   0  1.6000  6.9000   1
   3  15   1 61.4000  5.8000   1
  -3 -15  -1 59.2000  8.2000   1
   3  15   2  6.2000  4.6000   1
  -3 -15  -2  6.0000  6.5000   1
   3  15   3  7.3000  6.7000   1
  -3 -15  -3 -1.7000  4.9000   1
   3  15   4  3.4000  5.3000   1
  -3 -15  -4  6.5000  5.0000   1
   3  15   5 43.5000  7.4000   1
  -3 -15  -5 39.9000  5.7000   1
   3  15   6 16.4000  5.9000   1
  -3 -15  -6 26.5000  7.5000   1
   3  15   7 36.9000  7.4000   1
  -3 -15  -7 35.6000  4.9000   1
   3  15   8 11.8000  5.9000   1
  -3 -15  -8  8.6000  4.4000   1
  -3 -15  -9  3.9000  5.9000   1
   3  15  10  0.2000  8.1000   1
  -3 -15 -10 11.1000  5.0000   1
   3  15  11 41.0000 10.5000   1
  -3 -15 -11 13.9000  5.2000   1
   3  15  12 11.9000  9.2000   1
  -3 -15 -12 -3.4000  5.9000   1
   3  15  13 -8.6000  8.1000   1
  -3 -15 -13 11.2000  6.4000   1
   3  16   0  7.1000  7.7000   1
  -3 -16  -1  8.1000  5.2000   1
  -3 -16  -2 31.8000  5.6000   1
  -3 -16  -3  1.0000  5.3000   1
  -3 -16  -4 -1.2000  5.3000   1
  -3 -16  -5 28.1000  6.2000   1
  -3 -16  -6 22.4000  5.0000   1
   3  16   7 10.5000  9.4000   1
  -3 -16  -7  5.8000  4.8000   1
   3  16   8 18.5000  9.4000   1
  -3 -16  -8  0.2000  5.3000   1
   3  16   9 20.2000  9.7000   1
  -3 -16  -9  6.8000  5.3000   1
   3  16  10 -1.8000  8.3000   1
  -3 -16 -10  6.8000  5.0000   1
   3  17   0  8.7000  9.2000   1
   3  17   1 12.3000  9.9000   1
   3  17   2 28.2000  9.2000   1
   4   0   0 162.100   6.000   1
   4   0   1  1.1000  1.4000   1
   4   0   2 209.400   5.300   1
   4   0   3  0.2000  1.3000   1
   4   0   4 524.100  12.300   1
   4   0   5 -1.4000  1.4000   1
   4   0   6 315.100   7.200   1
   4   0   7  3.7000  1.0000   1
   4   0   8 1852.60   45.80   1
   4   0   9  0.6000  1.9000   1
   4   0  10  6.5000  2.0000   1
   4   0  11  0.9000  2.0000   1
   4   0  12 26.2000  2.5000   1
   4   0  13 -2.0000  2.8000   1
   4   0  14 29.3000  3.5000   1
   4   0  15 -3.9000  2.9000   1
   4   0  16 221.600   9.900   1
   4   0  17 -1.9000  3.4000   1
   4   0  18 46.8000  5.2000   1
   4   0  19  4.2000  3.8000   1
   4   0  20 241.600  13.200   1
   4   0  21 -1.0000  3.9000   1
   4   0  22 24.3000  5.0000   1
   4   0  23  5.6000  5.2000   1
   4   0  24 -9.1000  5.2000   1
   4   0  25 -3.3000  5.8000   1
   4   0  26 -0.2000  5.1000   1
   4   0  27 -0.5000  6.0000   1
   4   0  28 42.9000  8.5000   1
   4   1   0 335.200   7.700   1
   4   1   1 268.500   6.500   1
  -4  -1  -1 278.400   6.900   1
   4   1   2 87.1000  2.8000   1
  -4  -1  -2 80.7000  2.7000   1
   4   1   3 19.2000  1.6000   1
  -4  -1  -3 17.8000  1.5000   1
   4   1   4 513.800  11.900   1
  -4  -1  -4 521.600  11.500   1
   4   1   5 27.7000  1.7000   1
  -4  -1  -5 31.1000  2.1000   1
   4   1   6 258.000   5.900   1
  -4  -1  -6 247.900   5.900   1
   4   1   7 207.400   4.900   1
  -4  -1  -7 198.300   6.100   1
   4   1   8 266.100   6.900   1
  -4  -1  -8 276.800   7.900   1
   4   1   9 93.4000  4.1000   1
  -4  -1  -9 84.6000  3.7000   1
   4   1  10 70.0000  3.0000   1
  -4  -1 -10 67.9000  3.6000   1
   4   1  11 41.8000  2.6000   1
  -4  -1 -11 41.4000  2.9000   1
   4   1  12 18.7000  2.2000   1
  -4  -1 -12 18.8000  2.5000   1
   4   1  13 39.0000  2.9000   1
  -4  -1 -13 41.3000  3.8000   1
   4   1  14 183.900   7.900   1
  -4  -1 -14 196.500   8.400   1
   4   1  15 112.900   6.500   1
  -4  -1 -15 126.800   7.200   1
   4   1  16  6.6000  3.4000   1
  -4  -1 -16  0.7000  3.3000   1
   4   1  17 142.000   8.300   1
  -4  -1 -17 136.800   7.700   1
   4   1  18 -4.5000  3.4000   1
  -4  -1 -18 -0.1000  3.5000   1
   4   1  19 224.500  10.500   1
  -4  -1 -19 212.700  11.300   1
   4   1  20  6.2000  3.9000   1
  -4  -1 -20  9.0000  4.1000   1
   4   1  21 40.5000  5.9000   1
  -4  -1 -21 37.4000  7.6000   1
   4   1  22  2.0000  4.6000   1
  -4  -1 -22 17.1000  7.2000   1
   4   1  23  4.0000  5.0000   1
  -4  -1 -23 11.9000  7.5000   1
   4   1  24  7.9000  5.3000   1
  -4  -1 -24 11.0000  4.7000   1
   4   1  25  4.7000  5.7000   1
  -4  -1 -25  2.9000  5.2000   1
   4   1  26  8.7000  5.8000   1
  -4  -1 -26 11.6000  5.8000   1
   4   1  27 17.5000  7.0000   1
  -4  -1 -27 -0.1000  6.0000   1
   4   2   0 258.700   6.400   1
   4   2   1 457.400  10.800   1
  -4  -2  -1 432.300  10.900   1
   4   2   2 40.6000  1.9000   1
  -4  -2  -2 42.7000  2.0000   1
   4   2   3 460.000  11.700   1
  -4  -2  -3 466.700  10.100   1
   4   2   4 603.000  12.900   1
  -4  -2  -4 619.100  13.400   1
   4   2   5 126.600   3.700   1
  -4  -2  -5 132.900   4.500   1
   4   2   6  5.6000  1.3000   1
  -4  -2  -6  4.1000  1.5000   1
   4   2   7 35.4000  2.2000   1
  -4  -2  -7 30.1000  3.1000   1
   4   2   8 626.200  14.900   1
  -4  -2  -8 647.200  17.100   1
   4   2   9  2.3000  1.5000   1
  -4  -2  -9  1.5000  2.1000   1
   4   2  10 164.300   5.000   1
  -4  -2 -10 161.400   5.400   1
   4   2  11 11.3000  2.0000   1
  -4  -2 -11 12.8000  4.1000   1
   4   2  12 76.2000  3.3000   1
  -4  -2 -12 79.4000  4.8000   1
   4   2  13 107.900   4.800   1
  -4  -2 -13 110.700   7.300   1
   4   2  14 64.8000  4.1000   1
  -4  -2 -14 60.9000  5.3000   1
   4   2  15 30.3000  3.7000   1
  -4  -2 -15 32.9000  2.1000   1
   4   2  16 96.6000  5.6000   1
  -4  -2 -16 97.6000  3.6000   1
   4   2  17 115.800   7.500   1
  -4  -2 -17 126.500   7.200   1
   4   2  18 36.9000  4.8000   1
  -4  -2 -18 44.1000  2.4000   1
   4   2  19 39.5000  4.8000   1
  -4  -2 -19 43.4000  2.4000   1
   4   2  20 40.4000  5.3000   1
  -4  -2 -20 36.6000  7.7000   1
   4   2  21 12.6000  4.4000   1
  -4  -2 -21 20.0000  8.4000   1
   4   2  22 11.8000  4.7000   1
  -4  -2 -22 12.0000  9.3000   1
   4   2  23  9.5000  4.6000   1
  -4  -2 -23  8.0000  4.9000   1
   4   2  24 14.1000  5.3000   1
  -4  -2 -24 10.0000  6.2000   1
   4   2  25  7.0000  5.3000   1
  -4  -2 -25 -2.9000  5.6000   1
   4   2  26  7.7000  6.9000   1
  -4  -2 -26 20.1000  7.3000   1
   4   2  27  7.6000  6.4000   1
  -4  -2 -27 -3.0000  5.9000   1
   4   3   0  6.6000  1.3000   1
   4   3   1 181.000   4.000   1
  -4  -3  -1 181.800   4.500   1
   4   3   2 489.200   9.900   1
  -4  -3  -2 484.000  11.300   1
   4   3   3 161.900   4.000   1
  -4  -3  -3 156.000   4.000   1
   4   3   4 49.7000  2.2000   1
  -4  -3  -4 52.0000  2.0000   1
   4   3   5 180.400   4.500   1
  -4  -3  -5 177.900   5.300   1
   4   3   6  4.0000  1.2000   1
  -4  -3  -6  8.9000  1.8000   1
   4   3   7  5.9000  1.4000   1
  -4  -3  -7  3.0000  1.8000   1
   4   3   8  5.5000  1.1000   1
  -4  -3  -8  3.9000  1.1000   1
   4   3   9 22.4000  1.9000   1
  -4  -3  -9 24.6000  2.6000   1
   4   3  10 225.800   6.700   1
  -4  -3 -10 233.600   6.000   1
   4   3  11 76.2000  3.0000   1
  -4  -3 -11 85.5000  4.6000   1
   4   3  12 10.5000  2.1000   1
  -4  -3 -12  5.7000  1.5000   1
   4   3  13 25.1000  2.8000   1
  -4  -3 -13 33.2000  2.4000   1
   4   3  14 342.100  12.500   1
  -4  -3 -14 366.700  12.200   1
   4   3  15 -0.2000  2.7000   1
  -4  -3 -15  3.1000  1.7000   1
   4   3  16 449.300  19.400   1
  -4  -3 -16 467.500  14.100   1
   4   3  17 135.600   7.300   1
  -4  -3 -17 146.900   5.500   1
   4   3  18 85.2000  6.3000   1
  -4  -3 -18 98.1000  4.7000   1
   4   3  19  4.3000  3.6000   1
  -4  -3 -19  1.5000  6.0000   1
   4   3  20 29.7000  5.4000   1
  -4  -3 -20 45.7000  7.9000   1
   4   3  21  1.9000  4.1000   1
  -4  -3 -21 12.3000  8.8000   1
   4   3  22 24.9000  5.1000   1
  -4  -3 -22 19.1000  4.9000   1
   4   3  23  9.2000  4.5000   1
  -4  -3 -23 13.4000  5.2000   1
   4   3  24  4.7000  5.3000   1
  -4  -3 -24  6.6000  5.3000   1
   4   3  25  0.3000  5.3000   1
  -4  -3 -25  6.1000  6.0000   1
   4   3  26  5.2000  6.1000   1
  -4  -3 -26  8.0000  5.8000   1
   4   3  27  2.9000  6.8000   1
  -4  -3 -27 12.0000  9.7000   1
   4   4   0 1866.20   36.90   1
   4   4   1 440.800   9.500   1
  -4  -4  -1 434.500   9.000   1
   4   4   2 88.4000  3.6000   1
  -4  -4  -2 90.0000  3.1000   1
   4   4   3 302.300   6.600   1
  -4  -4  -3 314.100   7.100   1
   4   4   4 1201.90   24.00   1
  -4  -4  -4 1178.10   24.70   1
   4   4   5 100.400   3.100   1
  -4  -4  -5 104.000   3.700   1
   4   4   6 55.1000  2.3000   1
  -4  -4  -6 54.8000  3.7000   1
   4   4   7 48.2000  1.8000   1
  -4  -4  -7 46.8000  2.1000   1
   4   4   8 86.0000  2.4000   1
  -4  -4  -8 85.9000  4.0000   1
   4   4   9 35.5000  2.0000   1
  -4  -4  -9 35.6000  2.5000   1
   4   4  10  5.6000  1.5000   1
  -4  -4 -10  4.3000  1.1000   1
   4   4  11 36.1000  2.3000   1
  -4  -4 -11 37.0000  2.3000   1
   4   4  12  0.0000  1.8000   1
  -4  -4 -12  2.6000  1.6000   1
   4   4  13 72.9000  4.0000   1
  -4  -4 -13 84.6000  6.3000   1
   4   4  14 295.600  11.300   1
  -4  -4 -14 309.100  15.300   1
   4   4  15 140.500   6.400   1
  -4  -4 -15 161.700   9.400   1
   4   4  16  6.6000  3.2000   1
  -4  -4 -16  8.7000  2.4000   1
   4   4  17  8.6000  3.5000   1
  -4  -4 -17 15.1000  6.9000   1
   4   4  18 77.7000  5.7000   1
  -4  -4 -18 84.3000  4.7000   1
   4   4  19 65.7000  6.1000   1
  -4  -4 -19 73.3000  9.5000   1
   4   4  20 12.1000  4.3000   1
  -4  -4 -20 16.1000  2.8000   1
   4   4  21 30.0000  5.0000   1
  -4  -4 -21 18.5000  4.6000   1
   4   4  22  0.7000  4.6000   1
  -4  -4 -22  6.6000  4.4000   1
   4   4  23  9.9000  5.4000   1
  -4  -4 -23  9.7000  5.9000   1
   4   4  24  0.3000  4.8000   1
  -4  -4 -24  0.1000  5.6000   1
   4   4  25 35.4000  7.0000   1
  -4  -4 -25 32.7000  6.3000   1
   4   4  26  1.7000  6.2000   1
  -4  -4 -26 11.9000  6.5000   1
   4   4  27 12.5000  6.3000   1
  -4  -4 -27  4.4000  6.3000   1
   4   5   0 29.9000  1.4000   1
   4   5   1 486.400  10.400   1
  -4  -5  -1 483.300   9.500   1
   4   5   2 175.500   4.300   1
  -4  -5  -2 179.600   4.000   1
   4   5   3  1.9000  1.5000   1
  -4  -5  -3  3.4000  1.4000   1
   4   5   4 26.5000  1.5000   1
  -4  -5  -4 27.5000  1.7000   1
   4   5   5 26.2000  1.3000   1
  -4  -5  -5 33.7000  2.5000   1
   4   5   6  3.3000  1.0000   1
  -4  -5  -6  6.2000  1.8000   1
   4   5   7 282.700   6.500   1
  -4  -5  -7 284.400   6.900   1
   4   5   8 10.9000  1.4000   1
  -4  -5  -8 12.0000  1.6000   1
   4   5   9  1.3000  1.4000   1
  -4  -5  -9 -0.2000  1.7000   1
   4   5  10 16.5000  1.9000   1
  -4  -5 -10 20.8000  2.1000   1
   4   5  11 212.400   5.900   1
  -4  -5 -11 236.000   9.400   1
   4   5  12 155.600   5.000   1
  -4  -5 -12 167.200   6.800   1
   4   5  13  2.7000  2.0000   1
  -4  -5 -13  5.8000  2.5000   1
   4   5  14 18.5000  2.5000   1
  -4  -5 -14 18.6000  3.4000   1
   4   5  15 10.6000  2.4000   1
  -4  -5 -15 12.2000  2.5000   1
   4   5  16  5.1000  2.6000   1
  -4  -5 -16  1.7000  2.5000   1
   4   5  17 63.2000  5.8000   1
  -4  -5 -17 63.6000  8.4000   1
   4   5  18  4.1000  4.1000   1
  -4  -5 -18  5.3000  2.6000   1
   4   5  19 15.6000  3.8000   1
  -4  -5 -19 14.9000  2.7000   1
   4   5  20 12.3000  4.7000   1
  -4  -5 -20  8.5000  2.6000   1
   4   5  21 17.0000  4.3000   1
  -4  -5 -21 33.4000  5.4000   1
   4   5  22  7.3000  5.0000   1
  -4  -5 -22 18.5000  5.8000   1
   4   5  23 21.3000  5.7000   1
  -4  -5 -23 12.2000  6.1000   1
   4   5  24 12.1000  6.6000   1
  -4  -5 -24  9.4000  5.3000   1
   4   5  25 37.5000  7.0000   1
  -4  -5 -25 35.8000  6.7000   1
   4   5  26 -0.6000  6.1000   1
  -4  -5 -26  7.5000 12.9000   1
   4   6   0 19.1000  1.1000   1
   4   6   1 56.7000  1.8000   1
  -4  -6  -1 60.6000  1.8000   1
   4   6   2 30.0000  1.2000   1
  -4  -6  -2 26.8000  1.9000   1
   4   6   3 10.1000  0.6000   1
  -4  -6  -3 11.7000  1.6000   1
   4   6   4 120.900   2.800   1
  -4  -6  -4 126.600   3.900   1
   4   6   5 59.4000  1.7000   1
  -4  -6  -5 72.7000  3.3000   1
   4   6   6 47.8000  1.6000   1
  -4  -6  -6 56.1000  2.7000   1
   4   6   7 51.4000  2.2000   1
  -4  -6  -7 52.2000  2.7000   1
   4   6   8 314.500   8.400   1
  -4  -6  -8 317.400   9.300   1
   4   6   9 -0.6000  1.8000   1
  -4  -6  -9  3.7000  2.1000   1
   4   6  10 14.9000  1.6000   1
  -4  -6 -10 15.2000  2.0000   1
   4   6  11  2.6000  1.5000   1
  -4  -6 -11  5.8000  1.7000   1
   4   6  12 130.600   4.600   1
  -4  -6 -12 153.300   7.500   1
   4   6  13  2.1000  2.1000   1
  -4  -6 -13 -1.3000  2.2000   1
   4   6  14 69.6000  3.9000   1
  -4  -6 -14 79.3000  5.1000   1
   4   6  15 58.4000  3.9000   1
  -4  -6 -15 66.5000  4.6000   1
   4   6  16 15.5000  3.1000   1
  -4  -6 -16 23.1000  3.4000   1
   4   6  17 40.0000  4.6000   1
  -4  -6 -17 34.5000  3.5000   1
   4   6  18 58.6000  5.0000   1
  -4  -6 -18 59.6000  4.7000   1
   4   6  19 39.6000  4.9000   1
  -4  -6 -19 42.1000  3.8000   1
   4   6  20 -1.8000  4.0000   1
  -4  -6 -20 -0.4000  2.8000   1
   4   6  21 23.9000  4.9000   1
  -4  -6 -21 22.8000  5.1000   1
   4   6  22 -3.6000  4.9000   1
  -4  -6 -22  4.6000  5.1000   1
   4   6  23 -4.1000  4.8000   1
  -4  -6 -23 -0.9000  5.2000   1
   4   6  24  5.6000  5.8000   1
  -4  -6 -24  1.1000  4.9000   1
   4   6  25 16.7000  5.9000   1
  -4  -6 -25 15.4000  5.8000   1
   4   6  26 -3.0000  5.9000   1
  -4  -6 -26 -2.2000 11.5000   1
   4   7   0 137.500   3.900   1
   4   7   1 101.700   3.400   1
  -4  -7  -1 106.100   5.300   1
   4   7   2 92.0000  4.2000   1
  -4  -7  -2 83.7000  4.2000   1
   4   7   3 147.300   5.300   1
  -4  -7  -3 142.500   4.000   1
   4   7   4 25.7000  2.2000   1
  -4  -7  -4 23.5000  1.9000   1
   4   7   5 12.8000  2.0000   1
  -4  -7  -5 14.8000  1.8000   1
   4   7   6 49.4000  3.0000   1
  -4  -7  -6 46.9000  3.6000   1
   4   7   7 11.7000  0.9000   1
  -4  -7  -7 12.1000  2.6000   1
   4   7   8  2.5000  1.1000   1
  -4  -7  -8  3.5000  2.6000   1
   4   7   9 420.200  11.000   1
  -4  -7  -9 406.500  14.500   1
   4   7  10 41.1000  2.9000   1
  -4  -7 -10 21.4000  2.7000   1
   4   7  11 129.600   4.500   1
  -4  -7 -11 137.700   5.100   1
   4   7  12 11.5000  1.9000   1
  -4  -7 -12  5.3000  3.2000   1
   4   7  13 74.3000  3.7000   1
  -4  -7 -13 78.3000  5.3000   1
   4   7  14 29.0000  2.8000   1
  -4  -7 -14 34.7000  4.0000   1
   4   7  15 74.9000  4.3000   1
  -4  -7 -15 93.4000  4.6000   1
   4   7  16 26.4000  3.7000   1
  -4  -7 -16 24.8000  3.0000   1
   4   7  17  2.4000  3.5000   1
  -4  -7 -17 -1.9000  2.2000   1
   4   7  18 36.4000  4.4000   1
  -4  -7 -18 45.0000  3.8000   1
   4   7  19  8.7000  4.2000   1
  -4  -7 -19 -0.1000  3.0000   1
   4   7  20 -3.0000  4.5000   1
  -4  -7 -20  2.6000  2.9000   1
   4   7  21 30.9000  5.2000   1
  -4  -7 -21 32.2000  5.8000   1
   4   7  22  0.3000  4.7000   1
  -4  -7 -22  0.8000  4.8000   1
   4   7  23 31.0000  6.0000   1
  -4  -7 -23 26.2000  6.7000   1
   4   7  24 -4.4000  7.1000   1
  -4  -7 -24  3.7000  5.5000   1
   4   7  25 11.2000  7.7000   1
  -4  -7 -25 24.8000  6.5000   1
   4   8   0 12.9000  4.8000   1
   4   8   1 246.000  12.100   1
  -4  -8  -1 249.500  13.800   1
   4   8   2 13.7000  1.8000   1
  -4  -8  -2 17.9000  3.5000   1
   4   8   3 80.6000  4.0000   1
  -4  -8  -3 83.7000  4.9000   1
   4   8   4 26.4000  2.5000   1
  -4  -8  -4 23.5000  1.9000   1
   4   8   5  5.4000  2.0000   1
  -4  -8  -5  6.0000  1.6000   1
   4   8   6 14.3000  2.6000   1
  -4  -8  -6 18.2000  2.0000   1
   4   8   7 18.5000  3.0000   1
  -4  -8  -7 26.7000  2.9000   1
   4   8   8 403.700  15.600   1
  -4  -8  -8 418.200  13.400   1
   4   8   9 269.700   6.700   1
  -4  -8  -9 253.800   7.900   1
   4   8  10 23.8000  1.7000   1
  -4  -8 -10 21.1000  2.5000   1
   4   8  11 112.600   3.500   1
  -4  -8 -11 123.300   5.000   1
   4   8  12 155.000   5.200   1
  -4  -8 -12 168.500   5.300   1
   4   8  13 99.7000  4.4000   1
  -4  -8 -13 114.900   4.800   1
   4   8  14  1.7000  2.8000   1
  -4  -8 -14  0.8000  2.6000   1
   4   8  15 24.7000  3.4000   1
  -4  -8 -15 25.5000  3.1000   1
   4   8  16 30.4000  3.7000   1
  -4  -8 -16 33.9000  3.4000   1
   4   8  17  1.3000  3.4000   1
  -4  -8 -17  1.0000  2.9000   1
   4   8  18 13.3000  4.6000   1
  -4  -8 -18  4.2000  2.9000   1
   4   8  19  2.7000  4.1000   1
  -4  -8 -19 -0.8000  3.1000   1
   4   8  20  1.2000  4.2000   1
  -4  -8 -20  5.6000  3.3000   1
   4   8  21 12.6000  7.0000   1
  -4  -8 -21 13.5000  5.8000   1
   4   8  22 -1.3000  7.6000   1
  -4  -8 -22  5.8000  6.0000   1
   4   8  23  3.2000  6.9000   1
  -4  -8 -23 -2.2000  5.3000   1
   4   8  24  8.4000  8.4000   1
  -4  -8 -24  9.2000  6.7000   1
   4   9   0 161.500   9.600   1
   4   9   1  0.2000  4.6000   1
  -4  -9  -1 -5.4000  3.9000   1
   4   9   2  1.6000  0.8000   1
  -4  -9  -2 -4.4000  2.9000   1
   4   9   3 130.200   4.100   1
  -4  -9  -3 138.900   5.200   1
   4   9   4  3.2000  1.9000   1
  -4  -9  -4  4.5000  2.3000   1
   4   9   5 57.2000  3.7000   1
  -4  -9  -5 61.5000  4.6000   1
   4   9   6 -1.5000  2.6000   1
  -4  -9  -6 -1.5000  3.0000   1
   4   9   7 -0.7000  2.4000   1
  -4  -9  -7  1.1000  5.7000   1
   4   9   8 87.0000  5.2000   1
  -4  -9  -8 86.8000  5.0000   1
   4   9   9 343.800  11.900   1
  -4  -9  -9 353.300  12.100   1
   4   9  10 32.9000  3.9000   1
  -4  -9 -10 35.8000  3.6000   1
   4   9  11 41.0000  1.9000   1
  -4  -9 -11 51.3000  2.8000   1
   4   9  12 98.4000  4.8000   1
  -4  -9 -12 95.4000  4.0000   1
   4   9  13 211.300   9.000   1
  -4  -9 -13 229.100   7.900   1
   4   9  14  4.4000  3.0000   1
  -4  -9 -14  1.7000  2.6000   1
   4   9  15  3.2000  3.3000   1
  -4  -9 -15 -3.5000  2.8000   1
   4   9  16 14.5000  6.1000   1
  -4  -9 -16 15.4000  3.5000   1
   4   9  17 18.8000  7.2000   1
  -4  -9 -17 12.3000  3.0000   1
   4   9  18 16.9000  5.9000   1
  -4  -9 -18 22.0000  4.4000   1
   4   9  19  3.3000  5.7000   1
  -4  -9 -19  5.3000  3.5000   1
   4   9  20  2.7000  7.2000   1
  -4  -9 -20  3.8000  4.7000   1
   4   9  21  8.9000  6.7000   1
  -4  -9 -21  5.1000  4.7000   1
   4   9  22 11.9000  7.1000   1
  -4  -9 -22 15.4000 11.5000   1
   4   9  23 15.2000  9.5000   1
  -4  -9 -23 11.9000 10.2000   1
   4  10   0 121.200   8.600   1
   4  10   1 113.800   8.000   1
  -4 -10  -1 109.300   4.700   1
   4  10   2 33.6000  5.3000   1
  -4 -10  -2 23.3000  3.1000   1
   4  10   3  2.2000  1.0000   1
  -4 -10  -3  1.5000  5.5000   1
   4  10   4 22.5000  1.7000   1
  -4 -10  -4 33.0000  5.3000   1
   4  10   5 41.1000  2.4000   1
  -4 -10  -5 42.3000  4.1000   1
   4  10   6 85.3000  4.4000   1
  -4 -10  -6 92.6000  8.0000   1
   4  10   7  8.3000  3.0000   1
  -4 -10  -7  3.5000  3.6000   1
   4  10   8 357.500  13.100   1
  -4 -10  -8 380.900  13.200   1
   4  10   9 29.7000  4.0000   1
  -4 -10  -9 40.3000  4.0000   1
   4  10  10 29.1000  3.8000   1
  -4 -10 -10 24.0000  4.3000   1
   4  10  11 32.7000  6.5000   1
  -4 -10 -11 30.1000  3.4000   1
   4  10  12 265.100  16.000   1
  -4 -10 -12 257.100   9.200   1
   4  10  13  2.6000  4.8000   1
  -4 -10 -13 10.7000  3.9000   1
   4  10  14 12.8000  6.5000   1
  -4 -10 -14 14.5000  5.0000   1
   4  10  15 106.800   9.500   1
  -4 -10 -15 120.100   7.500   1
   4  10  16 18.2000  6.9000   1
  -4 -10 -16 16.8000  8.6000   1
   4  10  17  3.4000  6.0000   1
  -4 -10 -17  1.8000  4.1000   1
   4  10  18  7.1000  5.8000   1
  -4 -10 -18  4.3000  4.5000   1
   4  10  19 23.8000  7.2000   1
  -4 -10 -19 20.7000  5.4000   1
   4  10  20 12.7000  6.5000   1
  -4 -10 -20 -2.3000  8.7000   1
   4  10  21 13.2000  9.0000   1
  -4 -10 -21 -9.2000 11.1000   1
   4  10  22 25.7000  7.4000   1
  -4 -10 -22 23.4000  9.8000   1
   4  11   0 527.000  15.800   1
   4  11   1 92.1000  6.2000   1
  -4 -11  -1 78.4000  7.7000   1
   4  11   2 22.2000  5.8000   1
  -4 -11  -2  9.7000  3.1000   1
   4  11   3  8.4000  5.1000   1
  -4 -11  -3  6.6000  4.0000   1
   4  11   4 74.0000  3.8000   1
  -4 -11  -4 84.6000  5.7000   1
   4  11   5 91.0000  4.3000   1
  -4 -11  -5 86.3000  6.0000   1
   4  11   6  1.9000  2.3000   1
  -4 -11  -6  5.4000  3.7000   1
   4  11   7 72.8000  4.2000   1
  -4 -11  -7 71.5000  5.6000   1
   4  11   8 10.1000  2.8000   1
  -4 -11  -8  4.2000  3.9000   1
   4  11   9 43.3000  7.0000   1
  -4 -11  -9 44.8000  5.1000   1
   4  11  10 41.6000  6.6000   1
  -4 -11 -10 39.1000  3.7000   1
   4  11  11  8.0000  5.6000   1
  -4 -11 -11  0.1000  2.9000   1
   4  11  12  5.8000  5.7000   1
  -4 -11 -12  2.5000  3.3000   1
   4  11  13 -4.1000  5.4000   1
  -4 -11 -13  5.5000  3.2000   1
   4  11  14 27.5000  6.5000   1
  -4 -11 -14 32.6000  8.8000   1
   4  11  15 -2.5000  6.6000   1
  -4 -11 -15  1.5000  3.9000   1
   4  11  16 43.3000  8.3000   1
  -4 -11 -16 40.6000  5.7000   1
   4  11  17  6.3000  7.1000   1
  -4 -11 -17 -1.5000  4.3000   1
   4  11  18 37.0000  7.6000   1
  -4 -11 -18 47.5000  6.5000   1
   4  11  19 -0.4000  7.8000   1
  -4 -11 -19  8.3000  5.5000   1
   4  11  20 20.3000  8.2000   1
  -4 -11 -20 10.3000  9.6000   1
   4  11  21  7.7000  7.8000   1
  -4 -11 -21 12.3000 10.5000   1
   4  12   0 48.5000  4.5000   1
   4  12   1 13.5000  4.1000   1
  -4 -12  -1  6.8000  4.0000   1
   4  12   2  3.6000  4.0000   1
  -4 -12  -2 -0.8000  5.7000   1
   4  12   3 11.1000  3.9000   1
  -4 -12  -3  9.9000  3.9000   1
   4  12   4  3.9000  5.4000   1
  -4 -12  -4  0.2000  4.2000   1
   4  12   5  8.2000  5.5000   1
  -4 -12  -5 -1.0000  4.3000   1
   4  12   6 10.9000  5.6000   1
  -4 -12  -6  8.1000  5.6000   1
   4  12   7 29.1000  6.6000   1
  -4 -12  -7 16.5000  4.3000   1
   4  12   8  9.6000  6.2000   1
  -4 -12  -8  7.2000  4.5000   1
   4  12   9 12.4000  3.3000   1
  -4 -12  -9 19.6000  4.5000   1
   4  12  10  0.7000  3.1000   1
  -4 -12 -10  3.8000  3.9000   1
   4  12  11  8.9000  3.6000   1
  -4 -12 -11  7.9000  5.2000   1
   4  12  12 34.5000  4.6000   1
  -4 -12 -12 29.7000  5.4000   1
   4  12  13 16.5000  4.3000   1
  -4 -12 -13 18.2000  4.0000   1
   4  12  14 -6.9000  5.8000   1
  -4 -12 -14-17.1000  8.1000   1
   4  12  15 11.2000  6.4000   1
  -4 -12 -15  9.3000  5.1000   1
   4  12  16 19.0000  6.4000   1
  -4 -12 -16 21.3000 10.6000   1
   4  12  17 -4.5000  7.2000   1
  -4 -12 -17  0.1000  5.2000   1
   4  12  18  2.6000  8.1000   1
  -4 -12 -18 -2.1000  4.9000   1
   4  12  19-17.3000  6.2000   1
  -4 -12 -19 -5.8000  6.2000   1
   4  13   0 12.3000  4.6000   1
   4  13   1 44.8000  5.5000   1
  -4 -13  -1 53.0000  5.5000   1
   4  13   2  3.3000  5.3000   1
  -4 -13  -2 21.2000  4.9000   1
   4  13   3 11.4000  6.3000   1
  -4 -13  -3 -2.1000  4.1000   1
   4  13   4 16.1000  6.4000   1
  -4 -13  -4 28.0000  5.1000   1
   4  13   5 24.3000  6.9000   1
  -4 -13  -5 31.8000  4.8000   1
   4  13   6 14.5000  6.9000   1
  -4 -13  -6 16.8000  4.8000   1
   4  13   7  6.8000  6.5000   1
  -4 -13  -7 17.8000  4.3000   1
   4  13   8 57.3000  7.8000   1
  -4 -13  -8 59.9000  5.0000   1
   4  13   9  5.8000  5.7000   1
  -4 -13  -9  2.7000  4.2000   1
   4  13  10 15.4000  7.0000   1
  -4 -13 -10 19.4000  5.1000   1
   4  13  11 11.8000  6.3000   1
  -4 -13 -11 -3.7000  5.5000   1
   4  13  12  3.5000  6.2000   1
  -4 -13 -12  3.3000  4.4000   1
   4  13  13 32.2000  7.9000   1
  -4 -13 -13 17.1000  4.5000   1
   4  13  14 14.3000  7.8000   1
  -4 -13 -14  3.4000  5.7000   1
   4  13  15 117.900  12.900   1
  -4 -13 -15 122.400   9.200   1
   4  13  16 12.2000  7.7000   1
  -4 -13 -16  2.4000  6.1000   1
   4  13  17  8.3000  7.9000   1
  -4 -13 -17  2.5000  5.2000   1
   4  14   0 78.1000  8.8000   1
   4  14   1 31.8000  7.9000   1
  -4 -14  -1 39.2000  5.4000   1
   4  14   2  8.4000  4.7000   1
  -4 -14  -2  1.3000  6.0000   1
   4  14   3 29.4000  6.8000   1
  -4 -14  -3 18.9000  4.8000   1
   4  14   4 33.1000  7.0000   1
  -4 -14  -4 27.7000  4.9000   1
   4  14   5 46.8000  7.7000   1
  -4 -14  -5 56.0000  9.0000   1
   4  14   6  9.0000  6.0000   1
  -4 -14  -6 -2.1000  5.1000   1
   4  14   7 36.5000  7.5000   1
  -4 -14  -7 18.8000  5.1000   1
   4  14   8  1.2000  6.4000   1
  -4 -14  -8  0.6000  4.2000   1
   4  14   9 49.5000  8.5000   1
  -4 -14  -9 41.7000  5.1000   1
   4  14  10 12.8000  5.4000   1
  -4 -14 -10 29.6000  5.6000   1
   4  14  11 -4.1000  6.6000   1
  -4 -14 -11 -0.6000  5.3000   1
   4  14  12  8.6000  7.2000   1
  -4 -14 -12  3.0000  4.8000   1
   4  14  13 24.0000  9.0000   1
  -4 -14 -13 24.8000  6.7000   1
   4  14  14 57.0000  9.1000   1
  -4 -14 -14 50.8000  7.2000   1
   4  14  15 12.3000  7.4000   1
  -4 -14 -15  9.4000  6.4000   1
   4  15   0 41.0000  7.7000   1
   4  15   1 -6.3000  6.3000   1
  -4 -15  -1  2.1000  5.2000   1
   4  15   2  2.8000  4.8000   1
  -4 -15  -2  2.4000  5.2000   1
   4  15   3 23.3000  7.1000   1
  -4 -15  -3 15.8000  7.9000   1
   4  15   4 20.4000  7.3000   1
  -4 -15  -4 22.4000  5.3000   1
   4  15   5  3.5000  5.3000   1
  -4 -15  -5 19.9000  5.5000   1
   4  15   6 21.4000  5.6000   1
  -4 -15  -6 12.1000  5.9000   1
   4  15   7 12.3000  5.6000   1
  -4 -15  -7 25.1000  4.8000   1
   4  15   8  0.9000  6.6000   1
  -4 -15  -8 -0.7000  4.5000   1
   4  15   9 -2.7000  6.7000   1
  -4 -15  -9  1.0000  5.5000   1
   4  15  10 10.2000  7.3000   1
  -4 -15 -10 -3.9000  4.6000   1
   4  15  11 12.5000  5.6000   1
  -4 -15 -11  4.3000  4.8000   1
   4  15  12  4.7000  8.7000   1
  -4 -15 -12  5.6000  5.9000   1
   4  16   0 24.8000  8.0000   1
   4  16   1 19.6000  7.6000   1
  -4 -16  -1 25.9000  6.0000   1
   4  16   2 -0.5000  8.6000   1
  -4 -16  -2  5.4000  5.5000   1
   4  16   3 83.7000 10.8000   1
  -4 -16  -3 91.7000  8.5000   1
  -4 -16  -4 10.1000  6.2000   1
  -4 -16  -5  0.0000  5.0000   1
   4  16   6 -3.4000  8.7000   1
  -4 -16  -6  5.5000  4.8000   1
   4  16   7 29.7000  9.6000   1
  -4 -16  -7 22.9000  5.5000   1
   4  16   8  9.7000  9.2000   1
  -4 -16  -8 13.2000  6.6000   1
   5   0   0  1.1000  2.4000   1
   5   0   1  1.1000  1.4000   1
   5   0   2  4.7000  1.5000   1
   5   0   3  1.0000  1.5000   1
   5   0   4 126.800   3.900   1
   5   0   5  1.0000  1.6000   1
   5   0   6 660.500  16.000   1
   5   0   7  1.5000  1.8000   1
   5   0   8 75.9000  3.7000   1
   5   0   9  1.5000  2.3000   1
   5   0  10 413.200  14.900   1
   5   0  11  1.6000  3.2000   1
   5   0  12 178.000   8.400   1
   5   0  13 -0.3000  2.6000   1
   5   0  14 323.800  13.600   1
   5   0  15 -1.2000  3.6000   1
   5   0  16 184.300   8.500   1
   5   0  17 -1.1000  3.4000   1
   5   0  18 834.300  31.900   1
   5   0  19 -2.0000  4.1000   1
   5   0  20 73.9000  6.4000   1
   5   0  21  0.6000  4.4000   1
   5   0  22 38.0000  8.9000   1
   5   0  23  3.0000  7.7000   1
   5   0  24 10.1000  5.5000   1
   5   0  25  7.5000  6.0000   1
   5   0  26  9.7000  6.9000   1
   5   0  27-11.9000  6.7000   1
   5   1   0 -0.1000  1.5000   1
   5   1   1 37.3000  2.0000   1
  -5  -1  -1 34.2000  2.1000   1
   5   1   2 17.3000  1.7000   1
  -5  -1  -2 17.9000  1.9000   1
   5   1   3 164.600   4.500   1
  -5  -1  -3 167.400   4.700   1
   5   1   4  4.2000  1.8000   1
  -5  -1  -4 -0.5000  1.6000   1
   5   1   5 46.5000  2.0000   1
  -5  -1  -5 48.2000  2.4000   1
   5   1   6 40.6000  1.8000   1
  -5  -1  -6 38.6000  2.3000   1
   5   1   7  1.8000  1.2000   1
  -5  -1  -7  0.2000  1.6000   1
   5   1   8 31.3000  1.7000   1
  -5  -1  -8 28.7000  2.7000   1
   5   1   9 110.900   3.600   1
  -5  -1  -9 108.000   4.500   1
   5   1  10 23.1000  2.6000   1
  -5  -1 -10 28.5000  3.5000   1
   5   1  11 132.600   6.200   1
  -5  -1 -11 146.500   7.000   1
   5   1  12  3.2000  2.4000   1
  -5  -1 -12 -0.8000  2.7000   1
   5   1  13 69.6000  4.8000   1
  -5  -1 -13 83.3000  5.3000   1
   5   1  14 25.9000  3.8000   1
  -5  -1 -14 25.2000  3.7000   1
   5   1  15 96.1000  5.4000   1
  -5  -1 -15 98.6000  6.0000   1
   5   1  16 15.5000  4.2000   1
  -5  -1 -16 13.7000  4.3000   1
   5   1  17  1.2000  3.7000   1
  -5  -1 -17 -0.1000  3.4000   1
   5   1  18  7.4000  4.4000   1
  -5  -1 -18 -5.1000  3.9000   1
   5   1  19  0.2000  4.0000   1
  -5  -1 -19 -0.6000  3.8000   1
   5   1  20 12.1000  4.3000   1
  -5  -1 -20  3.8000  4.3000   1
   5   1  21 36.0000  5.9000   1
  -5  -1 -21 30.2000  5.4000   1
   5   1  22  3.8000  5.1000   1
  -5  -1 -22 -3.3000  4.5000   1
   5   1  23  0.3000  4.7000   1
  -5  -1 -23  8.2000  7.8000   1
   5   1  24  7.6000  5.0000   1
  -5  -1 -24 10.7000 10.4000   1
   5   1  25  4.4000  5.9000   1
  -5  -1 -25  1.5000  5.7000   1
   5   1  26  3.6000  5.8000   1
  -5  -1 -26  6.7000  6.7000   1
   5   2   0 -0.1000  1.6000   1
   5   2   1  2.8000  2.7000   1
  -5  -2  -1  7.8000  1.9000   1
   5   2   2 289.800   6.900   1
  -5  -2  -2 293.300   6.800   1
   5   2   3 67.5000  2.5000   1
  -5  -2  -3 75.5000  2.7000   1
   5   2   4  8.7000  1.4000   1
  -5  -2  -4 10.7000  1.7000   1
   5   2   5 54.7000  2.4000   1
  -5  -2  -5 55.4000  2.5000   1
   5   2   6 15.4000  1.6000   1
  -5  -2  -6 20.4000  2.0000   1
   5   2   7 78.5000  3.2000   1
  -5  -2  -7 76.7000  3.7000   1
   5   2   8 180.600   5.600   1
  -5  -2  -8 176.500   6.100   1
   5   2   9 104.800   4.400   1
  -5  -2  -9 116.500   6.300   1
   5   2  10 44.8000  3.0000   1
  -5  -2 -10 48.3000  4.0000   1
   5   2  11 10.6000  2.4000   1
  -5  -2 -11 10.9000  3.0000   1
   5   2  12 70.8000  3.9000   1
  -5  -2 -12 78.5000  5.0000   1
   5   2  13 31.7000  3.9000   1
  -5  -2 -13 46.5000  4.5000   1
   5   2  14 276.200  14.000   1
  -5  -2 -14 288.500  11.000   1
   5   2  15 109.400   6.000   1
  -5  -2 -15 145.300   9.000   1
   5   2  16 18.8000  3.5000   1
  -5  -2 -16 22.5000  4.2000   1
   5   2  17 25.8000  4.2000   1
  -5  -2 -17 27.9000  4.5000   1
   5   2  18 140.200   7.800   1
  -5  -2 -18 152.500   8.000   1
   5   2  19 10.2000  4.6000   1
  -5  -2 -19 14.9000  4.2000   1
   5   2  20 50.3000  5.6000   1
  -5  -2 -20 33.7000  5.1000   1
   5   2  21 19.7000  4.6000   1
  -5  -2 -21 22.9000  9.8000   1
   5   2  22  4.5000  5.1000   1
  -5  -2 -22  0.1000  7.7000   1
   5   2  23 45.9000  6.5000   1
  -5  -2 -23 66.3000  6.8000   1
   5   2  24 12.5000  5.7000   1
  -5  -2 -24  6.7000  5.2000   1
   5   2  25  8.0000  6.1000   1
  -5  -2 -25  9.8000  6.6000   1
   5   2  26 45.3000  8.1000   1
  -5  -2 -26 34.1000  7.3000   1
   5   3   0  5.0000  1.4000   1
   5   3   1 65.3000  2.5000   1
  -5  -3  -1 65.4000  2.6000   1
   5   3   2 116.100   3.100   1
  -5  -3  -2 128.500   3.800   1
   5   3   3 78.6000  2.5000   1
  -5  -3  -3 77.8000  2.7000   1
   5   3   4 22.8000  1.7000   1
  -5  -3  -4 23.1000  1.9000   1
   5   3   5 105.000   3.000   1
  -5  -3  -5 109.300   3.400   1
   5   3   6 91.3000  2.9000   1
  -5  -3  -6 104.600   3.400   1
   5   3   7 112.200   3.300   1
  -5  -3  -7 109.900   4.400   1
   5   3   8 13.9000  1.8000   1
  -5  -3  -8 11.2000  2.6000   1
   5   3   9 16.2000  1.9000   1
  -5  -3  -9 16.1000  2.9000   1
   5   3  10 149.300   5.600   1
  -5  -3 -10 162.000   7.200   1
   5   3  11 63.9000  3.6000   1
  -5  -3 -11 64.5000  4.1000   1
   5   3  12  1.8000  2.3000   1
  -5  -3 -12  3.2000  2.9000   1
   5   3  13 -2.0000  2.6000   1
  -5  -3 -13  1.0000  2.9000   1
   5   3  14 36.2000  3.9000   1
  -5  -3 -14 43.3000  4.5000   1
   5   3  15 45.7000  4.3000   1
  -5  -3 -15 36.4000  6.6000   1
   5   3  16 17.8000  3.4000   1
  -5  -3 -16 17.0000  6.4000   1
   5   3  17 32.1000  4.9000   1
  -5  -3 -17 34.7000  7.6000   1
   5   3  18  3.1000  3.9000   1
  -5  -3 -18  8.0000  6.2000   1
   5   3  19 50.1000  5.5000   1
  -5  -3 -19 50.7000  9.0000   1
   5   3  20 22.5000  4.9000   1
  -5  -3 -20 28.1000  5.0000   1
   5   3  21 -6.0000  4.7000   1
  -5  -3 -21 -1.1000  4.5000   1
   5   3  22 37.6000  6.7000   1
  -5  -3 -22 46.6000  7.1000   1
   5   3  23 43.5000  6.1000   1
  -5  -3 -23 29.9000  5.7000   1
   5   3  24  5.4000  5.0000   1
  -5  -3 -24 12.1000  6.0000   1
   5   3  25  1.2000  5.4000   1
  -5  -3 -25 -5.9000  5.6000   1
   5   3  26 -1.1000  6.2000   1
  -5  -3 -26  5.5000  6.0000   1
   5   4   0  2.8000  1.4000   1
   5   4   1 68.8000  2.4000   1
  -5  -4  -1 73.0000  2.4000   1
   5   4   2  1.2000  1.4000   1
  -5  -4  -2  2.6000  1.4000   1
   5   4   3  1.7000  1.3000   1
  -5  -4  -3  1.3000  1.5000   1
   5   4   4  2.1000  1.3000   1
  -5  -4  -4  6.9000  1.5000   1
   5   4   5 27.5000  1.7000   1
  -5  -4  -5 29.2000  2.0000   1
   5   4   6 300.300   8.000   1
  -5  -4  -6 293.700  10.700   1
   5   4   7 219.000   5.900   1
  -5  -4  -7 226.900   8.400   1
   5   4   8  1.6000  1.7000   1
  -5  -4  -8  5.0000  1.5000   1
   5   4   9 11.2000  1.7000   1
  -5  -4  -9 14.2000  3.0000   1
   5   4  10 283.900   8.500   1
  -5  -4 -10 286.700   8.400   1
   5   4  11 112.900   4.700   1
  -5  -4 -11 148.200   9.600   1
   5   4  12 30.8000  2.8000   1
  -5  -4 -12 31.3000  4.5000   1
   5   4  13 42.9000  3.3000   1
  -5  -4 -13 44.9000  5.4000   1
   5   4  14 109.300   5.000   1
  -5  -4 -14 120.700   6.700   1
   5   4  15 28.5000  4.0000   1
  -5  -4 -15 30.6000  6.9000   1
   5   4  16  9.4000  3.8000   1
  -5  -4 -16 19.8000  7.9000   1
   5   4  17 15.2000  3.8000   1
  -5  -4 -17 10.1000  7.9000   1
   5   4  18  8.8000  4.2000   1
  -5  -4 -18 19.4000  7.9000   1
   5   4  19 126.600   7.500   1
  -5  -4 -19 118.600  11.100   1
   5   4  20  2.7000  4.5000   1
  -5  -4 -20 15.0000  8.8000   1
   5   4  21 -5.8000  4.5000   1
  -5  -4 -21  9.4000  4.9000   1
   5   4  22  2.4000  5.2000   1
  -5  -4 -22  2.5000  5.3000   1
   5   4  23 34.2000  6.0000   1
  -5  -4 -23 49.0000  6.7000   1
   5   4  24 47.4000  6.4000   1
  -5  -4 -24 37.4000  8.2000   1
   5   4  25  4.7000  6.1000   1
  -5  -4 -25-11.1000  6.3000   1
   5   4  26 -0.3000  7.6000   1
  -5  -4 -26  3.3000  6.8000   1
   5   5   0  0.6000  1.1000   1
   5   5   1 10.7000  1.4000   1
  -5  -5  -1 11.4000  1.4000   1
   5   5   2  2.2000  1.3000   1
  -5  -5  -2 -1.2000  1.2000   1
   5   5   3 52.2000  2.5000   1
  -5  -5  -3 53.6000  2.1000   1
   5   5   4 28.4000  1.8000   1
  -5  -5  -4 30.3000  1.8000   1
   5   5   5 33.0000  1.9000   1
  -5  -5  -5 33.5000  2.8000   1
   5   5   6  5.7000  1.8000   1
  -5  -5  -6  6.9000  2.3000   1
   5   5   7 75.1000  2.7000   1
  -5  -5  -7 73.0000  3.8000   1
   5   5   8  6.3000  1.4000   1
  -5  -5  -8  6.6000  2.3000   1
   5   5   9 14.7000  1.6000   1
  -5  -5  -9  9.4000  1.7000   1
   5   5  10 81.7000  3.3000   1
  -5  -5 -10 83.1000  3.4000   1
   5   5  11 78.1000  4.0000   1
  -5  -5 -11 77.9000  3.5000   1
   5   5  12 15.4000  2.4000   1
  -5  -5 -12 19.4000  3.2000   1
   5   5  13 140.200   6.000   1
  -5  -5 -13 155.800  11.600   1
   5   5  14 61.1000  3.8000   1
  -5  -5 -14 60.4000  4.1000   1
   5   5  15  8.7000  3.0000   1
  -5  -5 -15  6.3000  2.8000   1
   5   5  16 29.3000  4.5000   1
  -5  -5 -16 31.1000  3.2000   1
   5   5  17 30.2000  4.4000   1
  -5  -5 -17 38.7000  3.7000   1
   5   5  18  0.8000  3.7000   1
  -5  -5 -18  0.6000  2.6000   1
   5   5  19 -3.5000  4.4000   1
  -5  -5 -19-10.9000  8.7000   1
   5   5  20 24.0000  5.1000   1
  -5  -5 -20 23.0000  5.1000   1
   5   5  21 22.0000  5.7000   1
  -5  -5 -21 15.8000  5.9000   1
   5   5  22  4.6000  5.0000   1
  -5  -5 -22  8.1000  4.7000   1
   5   5  23  5.7000  5.6000   1
  -5  -5 -23 -0.5000  5.6000   1
   5   5  24  6.0000  5.8000   1
  -5  -5 -24 -0.9000  5.8000   1
   5   5  25  6.6000  6.1000   1
  -5  -5 -25  3.7000  6.2000   1
   5   6   0  2.4000  1.2000   1
   5   6   1 293.500   7.000   1
  -5  -6  -1 306.800   7.200   1
   5   6   2 38.7000  1.9000   1
  -5  -6  -2 35.1000  1.7000   1
   5   6   3 12.8000  1.4000   1
  -5  -6  -3 13.7000  1.9000   1
   5   6   4 12.4000  1.4000   1
  -5  -6  -4 18.1000  5.5000   1
   5   6   5 98.6000  3.2000   1
  -5  -6  -5 89.9000  8.2000   1
   5   6   6 28.6000  1.8000   1
  -5  -6  -6 17.4000  4.5000   1
   5   6   7 414.400   9.600   1
  -5  -6  -7 433.400  24.600   1
   5   6   8 174.800   4.900   1
  -5  -6  -8 175.500  12.400   1
   5   6   9 20.9000  1.8000   1
  -5  -6  -9 27.5000  3.2000   1
   5   6  10 38.4000  2.4000   1
  -5  -6 -10 33.4000  3.2000   1
   5   6  11 277.600   8.200   1
  -5  -6 -11 296.000  11.400   1
   5   6  12 32.5000  3.1000   1
  -5  -6 -12 30.5000  3.3000   1
   5   6  13 81.2000  4.0000   1
  -5  -6 -13 97.5000  5.6000   1
   5   6  14 70.8000  4.1000   1
  -5  -6 -14 85.2000  5.3000   1
   5   6  15  6.6000  2.7000   1
  -5  -6 -15  2.2000  2.6000   1
   5   6  16  8.1000  3.4000   1
  -5  -6 -16  5.7000  2.7000   1
   5   6  17 13.2000  3.5000   1
  -5  -6 -17  7.8000  3.0000   1
   5   6  18 58.4000  5.2000   1
  -5  -6 -18 64.0000  4.9000   1
   5   6  19  8.4000  3.9000   1
  -5  -6 -19 11.3000  8.0000   1
   5   6  20 21.5000  5.0000   1
  -5  -6 -20 28.3000  5.5000   1
   5   6  21  3.1000  5.2000   1
  -5  -6 -21  9.7000  5.0000   1
   5   6  22 15.7000  6.0000   1
  -5  -6 -22  7.5000  5.3000   1
   5   6  23  3.2000  5.2000   1
  -5  -6 -23 -1.5000  5.3000   1
   5   6  24 37.9000  6.7000   1
  -5  -6 -24 37.5000  6.8000   1
   5   6  25  2.2000  7.6000   1
  -5  -6 -25  6.0000  6.7000   1
   5   7   0 20.5000  2.3000   1
   5   7   1 157.200   4.400   1
  -5  -7  -1 168.900   4.900   1
   5   7   2 69.9000  2.4000   1
  -5  -7  -2 74.9000  3.7000   1
   5   7   3 23.2000  0.9000   1
  -5  -7  -3 20.7000  2.3000   1
   5   7   4 42.6000  1.6000   1
  -5  -7  -4 36.9000  3.3000   1
   5   7   5 315.000   6.600   1
  -5  -7  -5 326.300  10.800   1
   5   7   6 15.6000  1.1000   1
  -5  -7  -6 12.9000  2.6000   1
   5   7   7  4.3000  1.0000   1
  -5  -7  -7  3.4000  2.1000   1
   5   7   8  7.1000  1.2000   1
  -5  -7  -8  2.6000  2.6000   1
   5   7   9 39.5000  2.0000   1
  -5  -7  -9 39.6000  6.6000   1
   5   7  10  5.4000  2.0000   1
  -5  -7 -10  4.5000  2.0000   1
   5   7  11  0.4000  1.7000   1
  -5  -7 -11  2.9000  2.1000   1
   5   7  12  7.5000  2.1000   1
  -5  -7 -12  9.1000  2.1000   1
   5   7  13  6.3000  3.0000   1
  -5  -7 -13  6.3000  3.5000   1
   5   7  14 -2.0000  3.0000   1
  -5  -7 -14 -4.0000  3.2000   1
   5   7  15 30.4000  4.0000   1
  -5  -7 -15 42.4000  4.5000   1
   5   7  16  0.7000  3.3000   1
  -5  -7 -16 -3.7000  3.1000   1
   5   7  17  0.0000  3.5000   1
  -5  -7 -17  4.1000  2.9000   1
   5   7  18 10.6000  4.4000   1
  -5  -7 -18 15.6000  3.1000   1
   5   7  19 -5.4000  4.5000   1
  -5  -7 -19  2.4000  4.4000   1
   5   7  20 10.4000  4.6000   1
  -5  -7 -20 22.0000  5.4000   1
   5   7  21 -5.0000  8.0000   1
  -5  -7 -21 10.4000  5.1000   1
   5   7  22 18.7000  7.1000   1
  -5  -7 -22  7.9000  5.7000   1
   5   7  23 11.1000  7.6000   1
  -5  -7 -23  5.1000  5.7000   1
   5   7  24 33.7000 10.7000   1
  -5  -7 -24 11.8000  7.0000   1
   5   8   0 11.0000  5.0000   1
   5   8   1 494.200  16.000   1
  -5  -8  -1 632.200  29.000   1
   5   8   2 1109.20   36.40   1
  -5  -8  -2 1151.10   34.00   1
   5   8   3 461.900  24.500   1
  -5  -8  -3 470.200  15.300   1
   5   8   4 38.0000  3.0000   1
  -5  -8  -4 35.4000  2.7000   1
   5   8   5 53.2000  3.9000   1
  -5  -8  -5 55.1000  3.2000   1
   5   8   6 157.900   6.600   1
  -5  -8  -6 153.000   5.200   1
   5   8   7 78.1000  5.2000   1
  -5  -8  -7 74.3000  3.7000   1
   5   8   8 20.6000  3.4000   1
  -5  -8  -8 16.6000  2.6000   1
   5   8   9 217.000   5.300   1
  -5  -8  -9 237.700   9.900   1
   5   8  10 12.9000  1.4000   1
  -5  -8 -10 12.6000  2.1000   1
   5   8  11  9.6000  2.5000   1
  -5  -8 -11 14.8000  2.3000   1
   5   8  12 50.5000  3.8000   1
  -5  -8 -12 51.3000  2.9000   1
   5   8  13  3.3000  3.1000   1
  -5  -8 -13  3.3000  2.6000   1
   5   8  14 -1.3000  3.1000   1
  -5  -8 -14 -1.4000  2.6000   1
   5   8  15 -0.3000  3.2000   1
  -5  -8 -15  3.7000  2.9000   1
   5   8  16 31.0000  4.1000   1
  -5  -8 -16 41.2000  3.6000   1
   5   8  17 19.5000  8.0000   1
  -5  -8 -17  8.2000  3.3000   1
   5   8  18 20.9000  7.1000   1
  -5  -8 -18 24.5000  3.5000   1
   5   8  19  2.3000  6.1000   1
  -5  -8 -19  3.2000  4.4000   1
   5   8  20 31.9000  8.9000   1
  -5  -8 -20 13.3000  5.8000   1
   5   8  21 20.8000  7.6000   1
  -5  -8 -21  5.6000  5.1000   1
   5   8  22  3.0000  7.0000   1
  -5  -8 -22  3.6000  6.3000   1
   5   8  23 14.0000 10.0000   1
  -5  -8 -23  5.8000  5.9000   1
   5   9   0 -0.9000  4.9000   1
   5   9   1  8.2000  5.7000   1
  -5  -9  -1 -0.7000  5.6000   1
   5   9   2 162.800   5.800   1
  -5  -9  -2 161.000  11.500   1
   5   9   3 393.900  13.500   1
  -5  -9  -3 408.000  20.300   1
   5   9   4 138.600   6.100   1
  -5  -9  -4 141.100   4.900   1
   5   9   5  5.0000  2.4000   1
  -5  -9  -5  4.6000  1.9000   1
   5   9   6 12.3000  3.2000   1
  -5  -9  -6 16.6000  2.7000   1
   5   9   7 280.100  12.100   1
  -5  -9  -7 288.900  11.600   1
   5   9   8 46.4000  4.2000   1
  -5  -9  -8 43.3000  4.6000   1
   5   9   9 65.6000  5.0000   1
  -5  -9  -9 76.5000  3.6000   1
   5   9  10  8.9000  3.9000   1
  -5  -9 -10 14.8000  2.3000   1
   5   9  11 21.6000  5.4000   1
  -5  -9 -11 32.8000  2.7000   1
   5   9  12  9.4000  5.8000   1
  -5  -9 -12 -4.3000  2.7000   1
   5   9  13 65.8000  8.1000   1
  -5  -9 -13 45.1000  3.8000   1
   5   9  14  7.4000  6.6000   1
  -5  -9 -14  8.4000  3.0000   1
   5   9  15  9.2000  6.6000   1
  -5  -9 -15  8.4000  3.1000   1
   5   9  16 -5.9000  6.9000   1
  -5  -9 -16  3.8000  3.1000   1
   5   9  17 30.2000  6.2000   1
  -5  -9 -17 13.9000  5.5000   1
   5   9  18  3.0000  6.7000   1
  -5  -9 -18  4.0000  3.0000   1
   5   9  19 20.4000  8.4000   1
  -5  -9 -19  8.2000  5.1000   1
   5   9  20 -1.5000  6.8000   1
  -5  -9 -20  0.2000  6.0000   1
   5   9  21 27.9000  9.8000   1
  -5  -9 -21 -3.1000 10.0000   1
   5   9  22 -0.4000  7.3000   1
  -5  -9 -22 -3.5000  5.3000   1
   5  10   0 26.5000  7.6000   1
   5  10   1 43.7000  6.9000   1
  -5 -10  -1 51.9000  7.0000   1
   5  10   2 346.300  16.500   1
  -5 -10  -2 355.800  12.500   1
   5  10   3 65.8000  2.2000   1
  -5 -10  -3 67.4000  5.3000   1
   5  10   4 36.0000  5.9000   1
  -5 -10  -4 17.6000  3.6000   1
   5  10   5 21.0000  5.7000   1
  -5 -10  -5 14.5000  4.0000   1
   5  10   6  5.7000  5.6000   1
  -5 -10  -6  5.4000  3.4000   1
   5  10   7 10.2000  6.1000   1
  -5 -10  -7 21.2000  3.9000   1
   5  10   8 -4.5000  4.7000   1
  -5 -10  -8  4.0000  5.4000   1
   5  10   9 20.2000  6.1000   1
  -5 -10  -9 22.2000  3.7000   1
   5  10  10  7.5000  5.1000   1
  -5 -10 -10  5.2000  2.3000   1
   5  10  11 91.9000  8.7000   1
  -5 -10 -11 98.7000  4.2000   1
   5  10  12  6.2000  6.5000   1
  -5 -10 -12 11.9000  2.7000   1
   5  10  13 108.100  10.100   1
  -5 -10 -13 97.4000  5.2000   1
   5  10  14 17.6000  7.7000   1
  -5 -10 -14 18.2000  3.8000   1
   5  10  15  0.2000  6.9000   1
  -5 -10 -15  0.2000  3.0000   1
   5  10  16 22.9000  8.6000   1
  -5 -10 -16  8.6000  3.7000   1
   5  10  17 40.1000  8.3000   1
  -5 -10 -17 48.8000  4.7000   1
   5  10  18  9.3000  8.1000   1
  -5 -10 -18 12.0000  4.0000   1
   5  10  19 10.7000  8.4000   1
  -5 -10 -19 11.6000  5.2000   1
   5  10  20  7.2000  7.7000   1
  -5 -10 -20 21.1000  5.8000   1
   5  10  21 32.3000 11.0000   1
  -5 -10 -21 41.7000 12.8000   1
   5  11   0 -5.2000  6.4000   1
   5  11   1 17.1000  5.7000   1
  -5 -11  -1  6.7000  6.1000   1
   5  11   2 18.3000  6.2000   1
  -5 -11  -2 10.3000  4.0000   1
   5  11   3  0.3000  6.2000   1
  -5 -11  -3  8.1000  4.0000   1
   5  11   4  0.9000  4.5000   1
  -5 -11  -4  6.2000  6.3000   1
   5  11   5 20.6000  7.0000   1
  -5 -11  -5 24.4000  4.5000   1
   5  11   6 19.5000  5.6000   1
  -5 -11  -6 24.5000  4.0000   1
   5  11   7  8.1000  6.4000   1
  -5 -11  -7  3.2000  7.0000   1
   5  11   8 11.1000  6.5000   1
  -5 -11  -8  5.1000  3.3000   1
   5  11   9 10.8000  5.4000   1
  -5 -11  -9  4.9000  3.2000   1
   5  11  10 29.7000  7.4000   1
  -5 -11 -10 20.9000  3.4000   1
   5  11  11 -5.3000  6.5000   1
  -5 -11 -11 -4.8000  3.2000   1
   5  11  12 11.0000  7.3000   1
  -5 -11 -12  2.4000  3.3000   1
   5  11  13 33.0000  7.7000   1
  -5 -11 -13  8.2000  4.9000   1
   5  11  14-12.0000  7.3000   1
  -5 -11 -14 -7.3000  7.6000   1
   5  11  15 23.5000  8.4000   1
  -5 -11 -15 28.6000  5.2000   1
   5  11  16 -0.1000  7.2000   1
  -5 -11 -16  0.8000  8.8000   1
   5  11  17  2.8000  6.5000   1
  -5 -11 -17  1.5000  5.0000   1
   5  11  18  6.0000  7.3000   1
  -5 -11 -18 20.2000  5.5000   1
   5  11  19  0.0000  9.0000   1
  -5 -11 -19 17.8000 10.0000   1
   5  12   0  1.2000  4.4000   1
   5  12   1 15.5000  4.5000   1
  -5 -12  -1  5.6000  7.0000   1
   5  12   2 59.8000  8.3000   1
  -5 -12  -2 85.8000  6.4000   1
   5  12   3 -1.8000  5.4000   1
  -5 -12  -3  2.3000  4.4000   1
   5  12   4  2.6000  6.7000   1
  -5 -12  -4 -5.1000  4.4000   1
   5  12   5  4.3000  6.5000   1
  -5 -12  -5  5.3000  4.0000   1
   5  12   6 13.8000  5.3000   1
  -5 -12  -6  9.2000  4.5000   1
   5  12   7 48.7000  8.1000   1
  -5 -12  -7 30.4000  8.6000   1
   5  12   8  9.8000  6.3000   1
  -5 -12  -8  6.5000  3.6000   1
   5  12   9 24.2000  7.0000   1
  -5 -12  -9 10.8000  3.9000   1
   5  12  10  0.7000  5.4000   1
  -5 -12 -10  2.0000  3.9000   1
   5  12  11 61.9000  8.4000   1
  -5 -12 -11 70.1000  5.3000   1
   5  12  12 14.3000  7.7000   1
  -5 -12 -12  4.6000  4.6000   1
   5  12  13 12.8000  7.6000   1
  -5 -12 -13 38.5000  9.0000   1
   5  12  14 -9.4000  6.8000   1
  -5 -12 -14  1.4000  5.0000   1
   5  12  15  5.7000  7.1000   1
  -5 -12 -15 -0.2000  5.2000   1
   5  12  16 17.7000  8.8000   1
  -5 -12 -16 16.7000  5.2000   1
   5  12  17  4.0000  8.6000   1
  -5 -12 -17  3.4000  5.3000   1
   5  12  18  4.6000  7.2000   1
  -5 -12 -18  5.2000 12.3000   1
   5  13   0 12.0000  4.6000   1
   5  13   1 12.9000  4.7000   1
  -5 -13  -1  7.7000  4.8000   1
   5  13   2 16.6000  7.4000   1
  -5 -13  -2  3.4000  4.7000   1
   5  13   3 -1.7000  6.4000   1
  -5 -13  -3  8.5000  5.4000   1
   5  13   4 18.6000  7.0000   1
  -5 -13  -4  3.8000  4.7000   1
   5  13   5 43.8000  7.0000   1
  -5 -13  -5 52.0000  5.5000   1
   5  13   6 -2.7000  6.8000   1
  -5 -13  -6  2.7000  7.9000   1
   5  13   7  6.3000  7.0000   1
  -5 -13  -7  6.0000  3.8000   1
   5  13   8  3.5000  7.2000   1
  -5 -13  -8 -5.7000  3.7000   1
   5  13   9 -4.0000  7.6000   1
  -5 -13  -9  7.2000  4.2000   1
   5  13  10 12.7000  6.6000   1
  -5 -13 -10 17.1000  4.0000   1
   5  13  11  9.6000  6.9000   1
  -5 -13 -11 13.9000  4.5000   1
   5  13  12 19.0000  6.8000   1
  -5 -13 -12  1.0000  5.1000   1
   5  13  13 24.3000  7.2000   1
  -5 -13 -13 18.4000  5.4000   1
   5  13  14 14.5000  8.7000   1
  -5 -13 -14  4.1000  5.1000   1
   5  13  15 10.1000  8.1000   1
  -5 -13 -15 -9.1000  5.1000   1
   5  14   0  9.8000  5.3000   1
   5  14   1  2.6000  7.1000   1
  -5 -14  -1  5.9000  5.1000   1
   5  14   2  9.2000  7.7000   1
  -5 -14  -2 -0.8000  5.2000   1
   5  14   3 11.7000  7.9000   1
  -5 -14  -3 13.3000  7.8000   1
   5  14   4 32.5000  8.2000   1
  -5 -14  -4  9.3000  5.4000   1
   5  14   5 15.9000  7.9000   1
  -5 -14  -5  6.2000  5.6000   1
   5  14   6 21.9000  8.2000   1
  -5 -14  -6 17.5000  4.5000   1
   5  14   7 13.3000  7.4000   1
  -5 -14  -7  0.9000  4.2000   1
   5  14   8  5.5000  6.0000   1
  -5 -14  -8 20.3000  4.4000   1
   5  14   9 -3.6000  6.5000   1
  -5 -14  -9 -1.5000  5.1000   1
   5  14  10 27.5000  8.6000   1
  -5 -14 -10 13.4000  4.8000   1
   5  14  11  0.5000  7.7000   1
  -5 -14 -11 10.8000  5.5000   1
   5  14  12  5.9000  6.8000   1
  -5 -14 -12  3.3000  6.0000   1
   5  14  13 17.8000  7.4000   1
  -5 -14 -13 11.8000  6.5000   1
   5  15   0-14.4000  7.6000   1
   5  15   1 42.3000  6.6000   1
  -5 -15  -1 47.4000  9.5000   1
   5  15   2 89.6000 12.3000   1
  -5 -15  -2 99.5000 11.0000   1
   5  15   3 21.9000  8.6000   1
  -5 -15  -3 13.7000  8.6000   1
   5  15   4  7.1000  5.8000   1
  -5 -15  -4  7.0000  5.4000   1
   5  15   5 -1.7000  5.8000   1
  -5 -15  -5 10.5000  5.8000   1
   5  15   6 24.8000  6.1000   1
  -5 -15  -6 26.7000  5.1000   1
   5  15   7 -0.7000  6.0000   1
  -5 -15  -7 10.6000  5.3000   1
   5  15   8 40.6000  6.9000   1
  -5 -15  -8 25.7000  5.5000   1
   5  15   9 21.5000  6.4000   1
  -5 -15  -9 16.9000  6.0000   1
   5  16   0 -1.2000  6.9000   1
   5  16   1 33.3000  7.1000   1
  -5 -16  -1 44.2000  9.9000   1
   5  16   2 12.6000  6.6000   1
  -5 -16  -2 31.1000  7.1000   1
   5  16   3 -1.4000  6.4000   1
  -5 -16  -3 -8.9000  8.4000   1
   6   0   0 93.0000  5.0000   1
   6   0   1 -0.4000  1.9000   1
   6   0   2 36.2000  2.4000   1
   6   0   3 -2.5000  1.8000   1
   6   0   4 446.900  10.900   1
   6   0   5  0.6000  2.0000   1
   6   0   6  5.9000  2.0000   1
   6   0   7  1.9000  1.6000   1
   6   0   8 370.700  11.000   1
   6   0   9  0.1000  1.5000   1
   6   0  10 12.2000  1.5000   1
   6   0  11 -2.8000  3.1000   1
   6   0  12  7.7000  3.1000   1
   6   0  13  3.2000  3.2000   1
   6   0  14 13.2000  3.2000   1
   6   0  15  4.9000  4.0000   1
   6   0  16 332.200  14.100   1
   6   0  17 -0.8000  4.5000   1
   6   0  18  3.7000  4.7000   1
   6   0  19  4.5000  4.2000   1
   6   0  20 16.7000  5.5000   1
   6   0  21  0.2000  4.8000   1
   6   0  22  9.4000  9.8000   1
   6   0  23 -6.0000  8.3000   1
   6   0  24 35.8000 12.9000   1
   6   0  25  4.8000  6.5000   1
   6   1   0 54.7000  2.8000   1
   6   1   1 13.1000  1.9000   1
  -6  -1  -1 12.0000  1.9000   1
   6   1   2 12.7000  2.1000   1
  -6  -1  -2 18.3000  2.0000   1
   6   1   3 240.200   6.500   1
  -6  -1  -3 255.600   6.900   1
   6   1   4  9.6000  2.2000   1
  -6  -1  -4  9.5000  2.0000   1
   6   1   5 29.7000  2.6000   1
  -6  -1  -5 29.4000  2.5000   1
   6   1   6 21.4000  1.8000   1
  -6  -1  -6 25.0000  2.6000   1
   6   1   7 20.7000  1.9000   1
  -6  -1  -7 16.1000  2.5000   1
   6   1   8 68.1000  3.1000   1
  -6  -1  -8 81.0000  3.9000   1
   6   1   9  1.4000  1.9000   1
  -6  -1  -9 11.7000  3.3000   1
   6   1  10  6.5000  1.7000   1
  -6  -1 -10  6.2000  3.2000   1
   6   1  11 27.1000  3.7000   1
  -6  -1 -11 31.7000  4.1000   1
   6   1  12  7.5000  3.4000   1
  -6  -1 -12  9.3000  3.5000   1
   6   1  13 85.6000  5.8000   1
  -6  -1 -13 59.2000  5.2000   1
   6   1  14 12.2000  3.8000   1
  -6  -1 -14 16.8000  4.0000   1
   6   1  15 76.9000  5.8000   1
  -6  -1 -15 81.6000  6.4000   1
   6   1  16  0.4000  4.4000   1
  -6  -1 -16 -0.3000  3.7000   1
   6   1  17  1.7000  3.8000   1
  -6  -1 -17  3.2000  3.7000   1
   6   1  18  9.0000  4.6000   1
  -6  -1 -18  9.3000  4.2000   1
   6   1  19 -0.7000  4.3000   1
  -6  -1 -19  3.5000  4.6000   1
   6   1  20 25.2000  4.8000   1
  -6  -1 -20 22.5000  4.8000   1
   6   1  21 22.7000  5.7000   1
  -6  -1 -21 41.8000  6.4000   1
   6   1  22 17.7000  5.0000   1
  -6  -1 -22 18.4000  5.1000   1
   6   1  23 13.9000  6.1000   1
  -6  -1 -23  9.6000  5.9000   1
   6   1  24  1.6000  5.8000   1
  -6  -1 -24  5.6000  5.6000   1
   6   1  25 32.7000 10.9000   1
  -6  -1 -25 22.1000  7.1000   1
   6   2   0 239.100   6.100   1
   6   2   1 250.600   6.700   1
  -6  -2  -1 239.000   6.800   1
   6   2   2  5.1000  2.0000   1
  -6  -2  -2  1.7000  1.8000   1
   6   2   3 29.0000  2.5000   1
  -6  -2  -3 32.9000  2.6000   1
   6   2   4 655.600  15.100   1
  -6  -2  -4 672.800  17.100   1
   6   2   5 54.6000  3.1000   1
  -6  -2  -5 61.7000  4.0000   1
   6   2   6 24.4000  2.0000   1
  -6  -2  -6 25.6000  2.5000   1
   6   2   7 13.5000  2.7000   1
  -6  -2  -7 17.6000  2.8000   1
   6   2   8 202.700   5.800   1
  -6  -2  -8 193.600   7.700   1
   6   2   9 159.700   7.200   1
  -6  -2  -9 189.700   8.600   1
   6   2  10 14.9000  2.3000   1
  -6  -2 -10 10.6000  3.8000   1
   6   2  11 21.5000  3.8000   1
  -6  -2 -11 20.2000  3.4000   1
   6   2  12 63.3000  4.8000   1
  -6  -2 -12 74.5000  5.6000   1
   6   2  13 33.9000  4.1000   1
  -6  -2 -13 22.8000  3.7000   1
   6   2  14 139.800   7.500   1
  -6  -2 -14 131.500   7.200   1
   6   2  15  2.3000  3.8000   1
  -6  -2 -15 12.7000  4.0000   1
   6   2  16 100.200   6.700   1
  -6  -2 -16 96.9000  6.2000   1
   6   2  17 85.3000  6.3000   1
  -6  -2 -17 109.300  11.600   1
   6   2  18 79.6000  7.1000   1
  -6  -2 -18 104.500   6.900   1
   6   2  19  2.9000  5.3000   1
  -6  -2 -19 11.5000  4.7000   1
   6   2  20  8.7000  4.6000   1
  -6  -2 -20  7.9000  7.7000   1
   6   2  21 51.9000  6.1000   1
  -6  -2 -21 36.6000 11.3000   1
   6   2  22  9.4000  5.6000   1
  -6  -2 -22 32.6000 10.0000   1
   6   2  23 15.2000  8.1000   1
  -6  -2 -23 15.6000 10.8000   1
   6   2  24  9.1000  5.5000   1
  -6  -2 -24 11.7000  6.1000   1
   6   2  25  1.3000  6.3000   1
  -6  -2 -25 12.1000  6.3000   1
   6   3   0 183.200   5.700   1
   6   3   1 153.600   5.200   1
  -6  -3  -1 149.600   5.100   1
   6   3   2 36.1000  2.7000   1
  -6  -3  -2 33.6000  2.5000   1
   6   3   3  6.8000  1.7000   1
  -6  -3  -3  5.6000  1.9000   1
   6   3   4 145.200   4.400   1
  -6  -3  -4 168.400   5.600   1
   6   3   5 228.000   6.200   1
  -6  -3  -5 245.900   7.100   1
   6   3   6 22.9000  2.6000   1
  -6  -3  -6 26.3000  2.4000   1
   6   3   7  6.0000  1.9000   1
  -6  -3  -7  8.9000  2.8000   1
   6   3   8 609.800  14.800   1
  -6  -3  -8 680.400  26.900   1
   6   3   9 486.400  15.100   1
  -6  -3  -9 507.100  20.400   1
   6   3  10 13.0000  3.2000   1
  -6  -3 -10 18.6000  3.8000   1
   6   3  11 15.5000  2.9000   1
  -6  -3 -11 19.3000  3.5000   1
   6   3  12 134.000   5.600   1
  -6  -3 -12 162.300   7.700   1
   6   3  13 119.700   6.900   1
  -6  -3 -13 128.600   6.300   1
   6   3  14  8.8000  4.2000   1
  -6  -3 -14 12.3000  4.1000   1
   6   3  15  3.1000  4.2000   1
  -6  -3 -15  1.6000  3.8000   1
   6   3  16 -0.5000  4.0000   1
  -6  -3 -16 -2.1000  3.6000   1
   6   3  17 23.8000  4.8000   1
  -6  -3 -17 22.2000  4.5000   1
   6   3  18  9.4000  4.2000   1
  -6  -3 -18  4.8000  4.2000   1
   6   3  19  2.3000  4.2000   1
  -6  -3 -19  1.5000  4.0000   1
   6   3  20 37.7000  5.6000   1
  -6  -3 -20 29.9000  9.3000   1
   6   3  21  5.1000  5.6000   1
  -6  -3 -21 18.3000 10.0000   1
   6   3  22  7.5000  5.6000   1
  -6  -3 -22 -6.9000  8.1000   1
   6   3  23  1.7000  5.6000   1
  -6  -3 -23 -6.1000  5.7000   1
   6   3  24 -8.3000  5.4000   1
  -6  -3 -24 -7.6000  6.1000   1
   6   3  25  1.8000  7.1000   1
  -6  -3 -25 -0.9000  8.9000   1
   6   4   0 146.300   4.200   1
   6   4   1 35.7000  2.1000   1
  -6  -4  -1 28.6000  2.2000   1
   6   4   2 35.1000  2.2000   1
  -6  -4  -2 38.6000  2.4000   1
   6   4   3  6.8000  1.8000   1
  -6  -4  -3  1.5000  1.9000   1
   6   4   4 27.1000  2.2000   1
  -6  -4  -4 27.4000  2.2000   1
   6   4   5 13.5000  2.0000   1
  -6  -4  -5 22.3000  2.2000   1
   6   4   6 118.600   4.000   1
  -6  -4  -6 131.000   5.700   1
   6   4   7 30.0000  2.4000   1
  -6  -4  -7 38.4000  3.6000   1
   6   4   8 110.300   3.900   1
  -6  -4  -8 99.4000  6.0000   1
   6   4   9  1.6000  2.0000   1
  -6  -4  -9  0.1000  2.4000   1
   6   4  10 57.2000  3.4000   1
  -6  -4 -10 60.7000  4.8000   1
   6   4  11  8.6000  2.5000   1
  -6  -4 -11  8.4000  3.1000   1
   6   4  12 96.0000  4.6000   1
   6   4  13 30.6000  4.0000   1
  -6  -4 -13 37.8000  3.9000   1
   6   4  14  7.5000  3.4000   1
  -6  -4 -14  2.9000  3.3000   1
   6   4  15  7.4000  4.3000   1
  -6  -4 -15  5.1000  4.1000   1
   6   4  16  4.1000  4.1000   1
  -6  -4 -16  4.0000  3.4000   1
   6   4  17 104.200   6.900   1
  -6  -4 -17 129.800  13.000   1
   6   4  18 33.4000  5.6000   1
  -6  -4 -18 33.0000  8.9000   1
   6   4  19 -5.0000  4.7000   1
  -6  -4 -19  1.4000  7.6000   1
   6   4  20  9.0000  5.8000   1
  -6  -4 -20 21.9000  5.4000   1
   6   4  21 16.8000  5.4000   1
  -6  -4 -21 24.6000  5.3000   1
   6   4  22  1.9000  5.2000   1
  -6  -4 -22  4.3000  6.1000   1
   6   4  23 -3.7000  6.4000   1
  -6  -4 -23  3.5000  5.3000   1
   6   4  24 -8.5000  5.9000   1
  -6  -4 -24 -2.2000  6.9000   1
   6   5   0 20.4000  1.8000   1
   6   5   1 98.0000  3.3000   1
  -6  -5  -1 100.800   3.600   1
   6   5   2 19.2000  1.8000   1
  -6  -5  -2 20.1000  2.0000   1
   6   5   3 48.7000  2.5000   1
  -6  -5  -3 47.7000  2.7000   1
   6   5   4  1.8000  1.7000   1
  -6  -5  -4 -1.4000  1.8000   1
   6   5   5 254.100   6.300   1
  -6  -5  -5 258.100  10.000   1
   6   5   6 24.2000  2.2000   1
  -6  -5  -6 19.2000  3.0000   1
   6   5   7 23.6000  2.3000   1
  -6  -5  -7 28.4000  3.5000   1
   6   5   8 85.5000  3.3000   1
  -6  -5  -8 90.8000  5.5000   1
   6   5   9 104.300   3.300   1
  -6  -5  -9 107.900   5.800   1
   6   5  10  7.7000  2.0000   1
  -6  -5 -10  9.5000  1.9000   1
   6   5  11  7.9000  2.4000   1
  -6  -5 -11  7.1000  1.8000   1
   6   5  12 66.4000  3.9000   1
  -6  -5 -12 57.9000  7.6000   1
   6   5  13 121.700   5.300   1
  -6  -5 -13 154.000  12.200   1
   6   5  14  5.6000  3.8000   1
  -6  -5 -14 27.7000  8.6000   1
   6   5  15  2.6000  4.0000   1
  -6  -5 -15 -6.1000  6.1000   1
   6   5  16 50.1000  5.4000   1
  -6  -5 -16 38.3000  9.1000   1
   6   5  17 10.6000  4.0000   1
  -6  -5 -17 16.5000  9.0000   1
   6   5  18  0.8000  4.1000   1
  -6  -5 -18 -5.0000  9.4000   1
   6   5  19 10.5000  4.8000   1
  -6  -5 -19 14.4000  9.8000   1
   6   5  20  2.7000  5.1000   1
  -6  -5 -20  0.3000  5.4000   1
   6   5  21 -2.5000  5.2000   1
  -6  -5 -21  2.9000  4.6000   1
   6   5  22  6.9000  5.6000   1
  -6  -5 -22  1.4000  5.5000   1
   6   5  23  5.5000  5.8000   1
  -6  -5 -23  6.7000  5.5000   1
   6   5  24 21.5000  7.1000   1
  -6  -5 -24 10.3000  7.0000   1
   6   6   0 91.6000  3.6000   1
   6   6   1 272.100   8.400   1
  -6  -6  -1 277.700   7.800   1
   6   6   2 140.900   5.700   1
  -6  -6  -2 130.300   4.400   1
   6   6   3 14.4000  1.8000   1
  -6  -6  -3 15.7000  1.9000   1
   6   6   4 25.8000  2.3000   1
  -6  -6  -4 29.5000  5.2000   1
   6   6   5 32.1000  2.2000   1
  -6  -6  -5 34.1000  5.8000   1
   6   6   6 68.1000  3.0000   1
  -6  -6  -6 75.2000  7.3000   1
   6   6   7  9.7000  1.6000   1
  -6  -6  -7  9.3000  5.9000   1
   6   6   8  0.0000  1.5000   1
  -6  -6  -8 -0.4000  5.1000   1
   6   6   9 88.5000  3.2000   1
  -6  -6  -9 82.1000  4.5000   1
   6   6  10  7.9000  2.8000   1
  -6  -6 -10  2.7000  5.5000   1
   6   6  11 36.2000  3.0000   1
  -6  -6 -11 34.2000  2.8000   1
   6   6  12 10.4000  2.3000   1
  -6  -6 -12 -3.1000  5.9000   1
   6   6  13 24.6000  3.6000   1
  -6  -6 -13 30.4000  8.5000   1
   6   6  14  4.5000  3.4000   1
  -6  -6 -14  1.2000  6.7000   1
   6   6  15 11.3000  3.9000   1
  -6  -6 -15 10.2000  7.3000   1
   6   6  16 14.1000  4.3000   1
  -6  -6 -16 11.8000  7.9000   1
   6   6  17  6.9000  4.8000   1
  -6  -6 -17 17.6000  8.8000   1
   6   6  18  4.2000  3.8000   1
  -6  -6 -18 15.8000  8.4000   1
   6   6  19 14.2000  5.2000   1
  -6  -6 -19 12.0000  9.0000   1
   6   6  20  2.8000  4.9000   1
  -6  -6 -20  9.1000  5.9000   1
   6   6  21  1.7000  7.4000   1
  -6  -6 -21  8.2000  5.6000   1
   6   6  22  5.9000  8.0000   1
  -6  -6 -22 -7.8000  5.3000   1
   6   6  23  7.4000  8.1000   1
  -6  -6 -23  2.2000  7.2000   1
   6   7   0 84.5000  3.1000   1
   6   7   1 398.700  10.500   1
  -6  -7  -1 405.900  11.300   1
   6   7   2 209.600   9.600   1
  -6  -7  -2 220.900   6.800   1
   6   7   3 115.200   4.100   1
  -6  -7  -3 113.500   5.300   1
   6   7   4 55.8000  2.7000   1
  -6  -7  -4 69.7000  7.3000   1
   6   7   5 50.1000  2.1000   1
  -6  -7  -5 73.5000  7.8000   1
   6   7   6 160.400   4.500   1
  -6  -7  -6 143.400  10.700   1
   6   7   7 44.5000  2.1000   1
  -6  -7  -7 38.3000  3.8000   1
   6   7   8 10.9000  1.7000   1
  -6  -7  -8  7.9000  2.7000   1
   6   7   9 29.7000  2.2000   1
  -6  -7  -9 32.0000  3.5000   1
   6   7  10  5.8000  2.7000   1
  -6  -7 -10 17.6000  7.2000   1
   6   7  11  3.6000  3.0000   1
  -6  -7 -11 -1.1000  2.5000   1
   6   7  12 12.2000  3.3000   1
  -6  -7 -12  5.7000  2.7000   1
   6   7  13 37.3000  3.9000   1
  -6  -7 -13 30.5000  8.2000   1
   6   7  14 52.8000  4.7000   1
  -6  -7 -14 57.5000  9.6000   1
   6   7  15 15.2000  3.8000   1
  -6  -7 -15  4.9000  7.8000   1
   6   7  16  4.0000  3.7000   1
  -6  -7 -16  3.7000  7.6000   1
   6   7  17 62.3000  9.7000   1
  -6  -7 -17 41.5000  9.2000   1
   6   7  18 -4.8000  6.7000   1
  -6  -7 -18 -5.1000 10.1000   1
   6   7  19  8.0000  6.5000   1
  -6  -7 -19  0.1000  4.6000   1
   6   7  20 31.2000  9.7000   1
  -6  -7 -20 33.6000  6.9000   1
   6   7  21 78.4000 10.3000   1
  -6  -7 -21 70.6000  7.6000   1
   6   7  22 13.5000  8.0000   1
  -6  -7 -22  4.4000  5.7000   1
   6   8   0 -0.5000  1.1000   1
   6   8   1 323.100   8.700   1
  -6  -8  -1 345.200  12.800   1
   6   8   2  1.9000  2.2000   1
  -6  -8  -2  3.1000  2.1000   1
   6   8   3 231.100   9.100   1
  -6  -8  -3 223.200   9.200   1
   6   8   4  7.1000  2.8000   1
  -6  -8  -4 16.0000  2.6000   1
   6   8   5 18.7000  3.5000   1
  -6  -8  -5  7.5000  2.6000   1
   6   8   6  9.4000  3.4000   1
  -6  -8  -6  4.9000  2.4000   1
   6   8   7  5.7000  3.3000   1
  -6  -8  -7  1.2000  2.9000   1
   6   8   8 71.8000  2.9000   1
  -6  -8  -8 80.0000  4.0000   1
   6   8   9 19.9000  2.1000   1
  -6  -8  -9 21.0000  2.7000   1
   6   8  10  9.2000  6.5000   1
  -6  -8 -10  6.7000  3.6000   1
   6   8  11 14.0000  5.7000   1
  -6  -8 -11 23.6000  2.9000   1
   6   8  12 68.7000  8.5000   1
  -6  -8 -12 65.8000  4.0000   1
   6   8  13  4.7000  5.8000   1
  -6  -8 -13 -2.7000  7.2000   1
   6   8  14 -1.1000  5.9000   1
  -6  -8 -14 12.7000  8.9000   1
   6   8  15 11.7000  7.1000   1
  -6  -8 -15  2.6000  4.0000   1
   6   8  16  7.6000  7.9000   1
  -6  -8 -16  8.6000  4.8000   1
   6   8  17 19.2000  7.7000   1
  -6  -8 -17 21.7000  5.7000   1
   6   8  18  8.9000  6.8000   1
  -6  -8 -18  0.1000 11.0000   1
   6   8  19 29.4000  7.8000   1
  -6  -8 -19 32.6000  6.0000   1
   6   8  20 31.0000  8.0000   1
  -6  -8 -20 15.0000  5.9000   1
   6   8  21  4.3000  7.7000   1
  -6  -8 -21  4.3000  5.9000   1
   6   8  22  0.0000  8.8000   1
  -6  -8 -22  0.9000  6.0000   1
   6   9   0 132.200  10.900   1
   6   9   1  9.9000  7.2000   1
  -6  -9  -1 37.2000  7.0000   1
   6   9   2  9.1000  7.0000   1
  -6  -9  -2  5.7000  1.7000   1
   6   9   3 239.800  14.000   1
  -6  -9  -3 260.600   9.100   1
   6   9   4 106.000   8.800   1
  -6  -9  -4 95.3000 10.2000   1
   6   9   5 14.9000  7.0000   1
  -6  -9  -5  8.4000  2.2000   1
   6   9   6 54.2000  7.8000   1
  -6  -9  -6 34.3000  3.1000   1
   6   9   7 105.300   8.500   1
  -6  -9  -7 116.500   4.800   1
   6   9   8  9.6000  6.6000   1
  -6  -9  -8 13.2000  2.7000   1
   6   9   9  1.4000  6.0000   1
  -6  -9  -9  6.7000  2.6000   1
   6   9  10 16.3000  7.1000   1
  -6  -9 -10 10.7000  3.3000   1
   6   9  11 20.9000  7.2000   1
  -6  -9 -11 24.8000  3.0000   1
   6   9  12  8.3000  7.3000   1
  -6  -9 -12  2.6000  4.1000   1
   6   9  13 36.7000  7.9000   1
  -6  -9 -13 30.0000  4.1000   1
   6   9  14 46.4000  9.1000   1
  -6  -9 -14 37.3000  4.9000   1
   6   9  15  7.3000  8.3000   1
  -6  -9 -15  6.3000  4.9000   1
   6   9  16  6.4000  7.1000   1
  -6  -9 -16  1.0000  4.0000   1
   6   9  17 22.9000  7.9000   1
  -6  -9 -17  5.9000  4.6000   1
   6   9  18  4.2000  8.2000   1
  -6  -9 -18  5.0000  6.4000   1
   6   9  19 20.6000  7.6000   1
  -6  -9 -19 20.5000  6.7000   1
   6   9  20 24.1000 10.6000   1
  -6  -9 -20 12.8000  6.6000   1
   6  10   0 224.700  13.800   1
   6  10   1 16.4000  7.4000   1
  -6 -10  -1 -5.9000  6.8000   1
   6  10   2 -1.5000  7.0000   1
  -6 -10  -2-10.7000  6.7000   1
   6  10   3  3.6000  6.6000   1
  -6 -10  -3  7.1000  7.2000   1
   6  10   4  4.3000  5.3000   1
  -6 -10  -4  1.8000  3.9000   1
   6  10   5  5.7000  5.6000   1
  -6 -10  -5 14.0000  6.1000   1
   6  10   6  4.7000  5.3000   1
  -6 -10  -6  3.4000  2.5000   1
   6  10   7  5.8000  7.2000   1
  -6 -10  -7  9.9000  2.2000   1
   6  10   8 163.500  13.100   1
  -6 -10  -8 164.600   8.300   1
   6  10   9 32.7000  7.6000   1
  -6 -10  -9 25.8000  3.6000   1
   6  10  10 21.0000  7.5000   1
  -6 -10 -10 12.9000  4.3000   1
   6  10  11 19.2000  8.3000   1
  -6 -10 -11  1.6000  2.9000   1
   6  10  12 125.700  11.600   1
  -6 -10 -12 101.800   7.100   1
   6  10  13 14.6000  8.0000   1
  -6 -10 -13 26.7000  9.0000   1
   6  10  14 48.9000 10.2000   1
  -6 -10 -14 69.3000  5.5000   1
   6  10  15  3.2000  8.6000   1
  -6 -10 -15 -2.8000  4.5000   1
   6  10  16  9.9000  7.5000   1
  -6 -10 -16 11.8000  3.6000   1
   6  10  17 17.4000  9.8000   1
  -6 -10 -17 21.5000  5.7000   1
   6  10  18 14.2000  7.3000   1
  -6 -10 -18  8.5000  5.6000   1
   6  10  19  7.9000  7.8000   1
  -6 -10 -19 10.6000  6.4000   1
   6  11   0 62.7000  8.4000   1
   6  11   1 14.3000  7.7000   1
  -6 -11  -1 14.6000  7.4000   1
   6  11   2  1.2000  6.6000   1
  -6 -11  -2  3.0000  4.1000   1
   6  11   3 -3.5000  7.0000   1
  -6 -11  -3  4.7000  4.7000   1
   6  11   4 46.2000  8.4000   1
  -6 -11  -4 55.3000  9.3000   1
   6  11   5  1.1000  6.6000   1
  -6 -11  -5  4.8000  6.2000   1
   6  11   6  3.2000  5.3000   1
  -6 -11  -6  5.0000  8.4000   1
   6  11   7  9.2000  6.2000   1
  -6 -11  -7  3.0000  4.8000   1
   6  11   8  2.3000  6.3000   1
  -6 -11  -8  5.0000  6.7000   1
   6  11   9  8.6000  6.5000   1
  -6 -11  -9  3.3000  4.7000   1
   6  11  10 11.2000  6.1000   1
  -6 -11 -10  7.3000  4.4000   1
   6  11  11 21.1000  6.8000   1
  -6 -11 -11 19.7000  8.2000   1
   6  11  12  4.4000  6.6000   1
  -6 -11 -12  4.9000  9.9000   1
   6  11  13  3.8000  6.9000   1
  -6 -11 -13 14.9000  8.2000   1
   6  11  14 98.0000 11.8000   1
  -6 -11 -14 88.4000  7.8000   1
   6  11  15  7.6000  9.1000   1
  -6 -11 -15 -3.7000  4.4000   1
   6  11  16-14.6000  7.4000   1
  -6 -11 -16  8.4000  5.4000   1
   6  11  17  5.2000  7.7000   1
  -6 -11 -17  5.2000 11.9000   1
   6  11  18 26.0000 10.1000   1
  -6 -11 -18 20.9000 13.3000   1
   6  12   0 24.2000  5.0000   1
   6  12   1  1.8000  5.8000   1
  -6 -12  -1  9.8000  7.6000   1
   6  12   2  9.8000  6.9000   1
  -6 -12  -2  0.7000  4.4000   1
   6  12   3 -8.8000  7.3000   1
  -6 -12  -3 -2.8000  4.1000   1
   6  12   4  5.8000  7.9000   1
  -6 -12  -4  8.2000  5.0000   1
   6  12   5  2.2000  7.1000   1
  -6 -12  -5 14.9000  4.6000   1
   6  12   6 35.2000  7.1000   1
  -6 -12  -6 25.1000  5.4000   1
   6  12   7 34.7000  7.6000   1
  -6 -12  -7 35.2000  9.7000   1
   6  12   8  2.8000  7.3000   1
  -6 -12  -8 13.9000  7.6000   1
   6  12   9 -4.6000  7.8000   1
  -6 -12  -9  2.4000  5.0000   1
   6  12  10 21.4000  8.6000   1
  -6 -12 -10 -3.1000  7.1000   1
   6  12  11 16.6000  8.3000   1
  -6 -12 -11 -1.6000  9.0000   1
   6  12  12 -8.6000  8.5000   1
  -6 -12 -12  6.2000 10.1000   1
   6  12  13 -7.7000  8.5000   1
  -6 -12 -13  7.8000  8.7000   1
   6  12  14  7.4000  7.1000   1
  -6 -12 -14  4.4000  5.5000   1
  -6 -12 -15 -1.3000  6.3000   1
   6  12  16  8.1000 10.4000   1
  -6 -12 -16  0.7000  5.9000   1
   6  13   0 10.0000  5.3000   1
   6  13   1 18.5000  8.3000   1
  -6 -13  -1 19.4000  5.1000   1
   6  13   2  4.5000  8.2000   1
  -6 -13  -2 -2.4000  8.4000   1
   6  13   3 27.0000  8.8000   1
  -6 -13  -3 10.4000  5.2000   1
   6  13   4 11.5000  7.1000   1
  -6 -13  -4  9.9000  5.7000   1
   6  13   5  2.0000  6.5000   1
  -6 -13  -5 -4.6000  5.0000   1
   6  13   6 43.9000  8.5000   1
  -6 -13  -6 53.8000  6.1000   1
   6  13   7 44.3000  8.3000   1
  -6 -13  -7 41.9000  6.9000   1
   6  13   8 35.1000  9.6000   1
  -6 -13  -8 35.6000  7.1000   1
   6  13   9 13.9000  9.2000   1
  -6 -13  -9 -1.5000  5.1000   1
   6  13  10 23.0000  9.3000   1
  -6 -13 -10 31.9000 11.0000   1
   6  13  11 -4.6000  8.8000   1
  -6 -13 -11 -7.3000 10.4000   1
   6  13  12 46.0000 10.6000   1
  -6 -13 -12 27.2000  9.2000   1
   6  13  13  5.6000  6.8000   1
  -6 -13 -13 -1.7000 11.9000   1
   6  14   0  7.8000  5.6000   1
   6  14   1  2.2000  5.8000   1
  -6 -14  -1  5.1000  5.0000   1
   6  14   2 40.8000  8.6000   1
  -6 -14  -2 29.0000  6.5000   1
   6  14   3 27.1000  9.1000   1
  -6 -14  -3  1.2000  5.1000   1
   6  14   4 12.2000  8.6000   1
  -6 -14  -4  2.7000  6.6000   1
   6  14   5 12.5000  8.8000   1
  -6 -14  -5  9.3000  5.4000   1
   6  14   6 71.4000 11.7000   1
  -6 -14  -6 58.9000  7.0000   1
   6  14   7 18.8000  9.2000   1
  -6 -14  -7-25.4000  9.6000   1
   6  14   8 22.4000  7.5000   1
  -6 -14  -8 17.9000 10.9000   1
   6  14   9  2.2000  7.4000   1
  -6 -14  -9 32.1000 12.0000   1
   6  14  10 -2.9000  9.3000   1
  -6 -14 -10 13.0000  9.3000   1
   6  15   0 -0.1000  6.2000   1
   6  15   1  8.4000  9.2000   1
  -6 -15  -1  1.7000  5.7000   1
   6  15   2 21.8000  8.2000   1
  -6 -15  -2 28.3000  6.7000   1
   6  15   3 23.0000  7.2000   1
  -6 -15  -3 23.3000  6.8000   1
   6  15   4 31.4000  7.1000   1
  -6 -15  -4 28.8000  7.4000   1
   6  15   5 18.2000  6.9000   1
  -6 -15  -5  8.7000  6.6000   1
   7   0   0 -3.0000  3.6000   1
   7   0   1 -0.9000  2.5000   1
   7   0   2 60.4000  3.8000   1
   7   0   3 -4.4000  2.4000   1
   7   0   4 44.8000  4.2000   1
   7   0   5 -3.2000  3.1000   1
   7   0   6  7.2000  3.0000   1
   7   0   7  1.4000  2.0000   1
   7   0   8 71.5000  3.5000   1
   7   0   9 -0.6000  3.3000   1
   7   0  10 96.8000  4.3000   1
   7   0  11  2.0000  4.1000   1
   7   0  12 105.500   6.300   1
   7   0  13  5.0000  4.0000   1
   7   0  14 301.100  13.600   1
   7   0  15 -0.9000  3.8000   1
   7   0  16 23.6000  4.8000   1
   7   0  17  2.8000  4.0000   1
   7   0  18 120.800   7.800   1
   7   0  19  5.9000  5.3000   1
   7   0  20  5.3000  5.3000   1
   7   0  21  4.4000  5.5000   1
   7   0  22 32.7000  6.8000   1
   7   0  23  5.0000  6.0000   1
   7   0  24 15.3000  7.2000   1
   7   1   0  1.4000  2.3000   1
   7   1   1 35.8000  3.1000   1
  -7  -1  -1 40.3000  3.2000   1
   7   1   2  0.9000  2.6000   1
  -7  -1  -2  5.4000  2.5000   1
   7   1   3  1.1000  2.7000   1
  -7  -1  -3  0.4000  2.6000   1
   7   1   4 10.6000  3.1000   1
  -7  -1  -4  5.1000  2.4000   1
   7   1   5 -2.7000  3.3000   1
  -7  -1  -5  1.1000  2.5000   1
   7   1   6 27.9000  3.9000   1
  -7  -1  -6 27.2000  3.1000   1
   7   1   7  5.0000  2.9000   1
  -7  -1  -7  2.5000  2.8000   1
   7   1   8 74.4000  4.8000   1
  -7  -1  -8 93.7000  5.5000   1
   7   1   9 53.2000  3.2000   1
  -7  -1  -9 46.0000  2.7000   1
   7   1  10 15.7000  2.3000   1
  -7  -1 -10 23.7000  2.1000   1
   7   1  11  3.5000  2.0000   1
  -7  -1 -11  0.7000  3.6000   1
   7   1  12 17.4000  4.5000   1
  -7  -1 -12 20.6000  4.5000   1
   7   1  13 88.8000  6.2000   1
  -7  -1 -13 76.3000  5.7000   1
   7   1  14 66.4000  5.2000   1
  -7  -1 -14 50.9000  5.2000   1
   7   1  15 25.5000  5.2000   1
  -7  -1 -15 16.9000  4.1000   1
   7   1  16  3.9000  4.4000   1
  -7  -1 -16 11.5000  5.0000   1
   7   1  17 24.0000  4.7000   1
  -7  -1 -17 21.7000  5.2000   1
   7   1  18  0.0000  4.8000   1
  -7  -1 -18 -1.2000  4.6000   1
   7   1  19  5.6000  5.9000   1
  -7  -1 -19  8.1000  4.5000   1
   7   1  20  4.6000  5.7000   1
  -7  -1 -20 -1.6000  4.9000   1
   7   1  21  5.9000  5.6000   1
  -7  -1 -21  7.4000 10.7000   1
   7   1  22  0.6000  5.6000   1
  -7  -1 -22 33.4000 12.2000   1
   7   1  23  7.3000  6.1000   1
  -7  -1 -23 -4.4000 10.5000   1
   7   1  24  3.7000  6.3000   1
  -7  -1 -24 13.4000 11.3000   1
   7   2   0  0.0000  2.3000   1
   7   2   1  9.6000  2.8000   1
  -7  -2  -1 12.1000  2.6000   1
   7   2   2 56.2000  3.6000   1
  -7  -2  -2 59.8000  3.7000   1
   7   2   3 71.3000  4.0000   1
  -7  -2  -3 86.1000  4.3000   1
   7   2   4 60.5000  3.0000   1
  -7  -2  -4 58.7000  3.7000   1
   7   2   5 94.3000  4.2000   1
  -7  -2  -5 91.1000  4.1000   1
   7   2   6 12.4000  2.6000   1
  -7  -2  -6  6.3000  2.7000   1
   7   2   7 19.1000  2.7000   1
  -7  -2  -7 13.8000  2.7000   1
   7   2   8 -3.3000  2.4000   1
  -7  -2  -8 -1.1000  2.7000   1
   7   2   9  7.0000  3.5000   1
  -7  -2  -9  7.5000  3.5000   1
   7   2  10 -1.6000  3.2000   1
  -7  -2 -10 11.0000  3.8000   1
   7   2  11  1.0000  2.2000   1
  -7  -2 -11  1.3000  3.4000   1
   7   2  12 17.1000  4.2000   1
  -7  -2 -12 14.6000  3.4000   1
   7   2  13 112.500   6.900   1
  -7  -2 -13 99.2000  6.4000   1
   7   2  14 50.4000  5.3000   1
  -7  -2 -14 49.8000  5.0000   1
   7   2  15 -3.3000  4.7000   1
  -7  -2 -15 -1.3000  5.0000   1
   7   2  16 18.2000  4.3000   1
  -7  -2 -16 16.9000  4.8000   1
   7   2  17 44.9000  5.9000   1
  -7  -2 -17 51.0000  5.5000   1
   7   2  18 35.0000  5.2000   1
  -7  -2 -18 21.7000  5.5000   1
   7   2  19 67.5000  7.0000   1
  -7  -2 -19 65.2000  7.2000   1
   7   2  20 20.8000  4.9000   1
  -7  -2 -20 16.2000  5.8000   1
   7   2  21  4.7000  5.6000   1
  -7  -2 -21  8.6000  4.9000   1
   7   2  22  0.0000  5.9000   1
  -7  -2 -22 14.8000  6.2000   1
   7   2  23 42.1000  7.9000   1
  -7  -2 -23 43.1000  7.8000   1
   7   2  24 15.8000  8.3000   1
  -7  -2 -24 26.9000  8.7000   1
   7   3   0  1.9000  2.3000   1
   7   3   1 30.8000  3.1000   1
  -7  -3  -1 23.2000  2.7000   1
   7   3   2 93.4000  3.7000   1
  -7  -3  -2 105.700   4.300   1
   7   3   3 121.200   4.200   1
  -7  -3  -3 130.400   4.900   1
   7   3   4 11.0000  2.3000   1
  -7  -3  -4 10.8000  2.4000   1
   7   3   5 10.1000  2.3000   1
  -7  -3  -5  8.3000  2.5000   1
   7   3   6 18.4000  2.7000   1
  -7  -3  -6 19.5000  2.6000   1
   7   3   7 13.0000  2.8000   1
  -7  -3  -7 14.3000  2.6000   1
   7   3   8 80.4000  4.0000   1
  -7  -3  -8 84.5000  5.7000   1
   7   3   9 12.4000  2.5000   1
  -7  -3  -9 17.1000  4.2000   1
   7   3  10 16.8000  2.4000   1
  -7  -3 -10 20.9000  4.4000   1
   7   3  11  2.0000  3.6000   1
  -7  -3 -11  5.1000  4.1000   1
   7   3  12  4.8000  3.7000   1
  -7  -3 -12 11.0000  3.8000   1
   7   3  13 22.1000  4.0000   1
  -7  -3 -13 15.0000  4.3000   1
   7   3  14 62.6000  5.5000   1
  -7  -3 -14 54.4000  5.2000   1
   7   3  15 13.7000  4.6000   1
  -7  -3 -15 15.4000  4.3000   1
   7   3  16  5.2000  4.5000   1
  -7  -3 -16  0.8000  4.0000   1
   7   3  17 44.2000  5.6000   1
  -7  -3 -17 49.6000  5.7000   1
   7   3  18 159.700   9.400   1
  -7  -3 -18 182.400   9.800   1
   7   3  19 20.4000  5.7000   1
  -7  -3 -19 21.9000  5.4000   1
   7   3  20 58.8000  7.0000   1
  -7  -3 -20 73.9000  7.6000   1
   7   3  21  3.4000  5.8000   1
  -7  -3 -21  8.6000  5.5000   1
   7   3  22  9.4000  7.0000   1
  -7  -3 -22 22.0000  6.3000   1
   7   3  23 10.1000  6.2000   1
  -7  -3 -23  7.1000  6.2000   1
   7   4   0 18.2000  3.6000   1
   7   4   1 334.600  10.100   1
  -7  -4  -1 328.500   9.700   1
   7   4   2 10.4000  2.3000   1
  -7  -4  -2  9.3000  2.5000   1
   7   4   3 144.500   4.700   1
  -7  -4  -3 151.900   5.600   1
   7   4   4  8.8000  2.4000   1
  -7  -4  -4 11.4000  2.7000   1
   7   4   5 212.300   6.100   1
  -7  -4  -5 214.700   6.700   1
   7   4   6 25.2000  2.6000   1
  -7  -4  -6 27.5000  3.0000   1
   7   4   7 31.8000  3.0000   1
  -7  -4  -7 31.3000  4.1000   1
   7   4   8 94.4000  4.2000   1
  -7  -4  -8 108.900   6.600   1
   7   4   9  0.7000  3.4000   1
  -7  -4  -9 11.4000  3.8000   1
   7   4  10 59.7000  4.8000   1
  -7  -4 -10 47.9000  2.8000   1
   7   4  11  9.3000  2.5000   1
  -7  -4 -11 12.5000  3.4000   1
   7   4  12 76.6000  5.9000   1
  -7  -4 -12 82.1000  5.9000   1
   7   4  13 35.6000  5.1000   1
  -7  -4 -13 27.4000  7.3000   1
   7   4  14 40.4000  4.8000   1
  -7  -4 -14 35.8000  4.7000   1
   7   4  15  9.2000  4.4000   1
  -7  -4 -15  9.3000  3.8000   1
   7   4  16  3.6000  4.7000   1
  -7  -4 -16 10.4000  4.8000   1
   7   4  17 11.2000  4.8000   1
  -7  -4 -17 26.0000  5.2000   1
   7   4  18 -1.2000  5.1000   1
  -7  -4 -18-17.7000 10.3000   1
   7   4  19 -7.0000  5.1000   1
  -7  -4 -19  0.4000 10.4000   1
   7   4  20 36.9000  7.0000   1
  -7  -4 -20 26.6000 11.7000   1
   7   4  21 -6.0000  5.6000   1
  -7  -4 -21 -0.6000 10.2000   1
   7   4  22-10.5000  6.1000   1
  -7  -4 -22 12.6000  5.7000   1
   7   4  23 -5.4000  6.3000   1
  -7  -4 -23 16.6000  7.8000   1
   7   5   0  3.8000  2.1000   1
   7   5   1 200.700   6.700   1
  -7  -5  -1 200.400   6.700   1
   7   5   2 44.9000  3.0000   1
  -7  -5  -2 42.0000  2.9000   1
   7   5   3 27.0000  2.9000   1
  -7  -5  -3 19.7000  2.6000   1
   7   5   4 118.800   4.400   1
  -7  -5  -4 120.400   4.900   1
   7   5   5 -1.7000  2.4000   1
  -7  -5  -5  3.1000  2.3000   1
   7   5   6 168.900   5.200   1
  -7  -5  -6 179.000   7.500   1
   7   5   7 101.500   4.100   1
  -7  -5  -7 117.100   6.900   1
   7   5   8 142.600   5.500   1
  -7  -5  -8 151.800   8.200   1
   7   5   9 99.7000  4.5000   1
  -7  -5  -9 104.500   5.600   1
   7   5  10 10.8000  2.3000   1
  -7  -5 -10 11.9000  6.8000   1
   7   5  11 43.5000  3.7000   1
  -7  -5 -11 52.8000  4.8000   1
   7   5  12  5.0000  3.7000   1
  -7  -5 -12  0.7000  3.2000   1
   7   5  13 42.7000  4.6000   1
  -7  -5 -13 38.2000  5.2000   1
   7   5  14  2.9000  4.1000   1
  -7  -5 -14  1.8000  4.1000   1
   7   5  15  6.3000  4.1000   1
  -7  -5 -15  1.6000  4.0000   1
   7   5  16 59.2000  6.3000   1
  -7  -5 -16 46.0000  5.2000   1
   7   5  17 18.9000  5.4000   1
  -7  -5 -17  5.5000 10.4000   1
   7   5  18 -1.3000  5.0000   1
  -7  -5 -18  6.8000 10.2000   1
   7   5  19 45.4000  6.4000   1
  -7  -5 -19 39.4000 11.6000   1
   7   5  20  2.3000  5.6000   1
  -7  -5 -20-15.2000  5.6000   1
   7   5  21 -0.7000  7.9000   1
  -7  -5 -21 12.6000  6.3000   1
   7   5  22  9.0000  8.2000   1
  -7  -5 -22  5.0000  6.5000   1
   7   6   0 -0.4000  2.0000   1
   7   6   1 37.2000  2.9000   1
  -7  -6  -1 32.6000  2.5000   1
   7   6   2  1.8000  2.3000   1
  -7  -6  -2  3.7000  2.1000   1
   7   6   3 176.900   6.300   1
  -7  -6  -3 173.100   5.300   1
   7   6   4 109.700   4.500   1
  -7  -6  -4 109.800   4.300   1
   7   6   5 38.1000  3.1000   1
  -7  -6  -5 40.3000  4.1000   1
   7   6   6 -0.6000  2.2000   1
  -7  -6  -6 22.9000  6.2000   1
   7   6   7 75.6000  3.9000   1
  -7  -6  -7 98.3000 10.2000   1
   7   6   8 -2.8000  2.2000   1
  -7  -6  -8 -1.6000  2.6000   1
   7   6   9 28.4000  3.2000   1
  -7  -6  -9 35.1000  6.9000   1
   7   6  10 13.6000  3.4000   1
  -7  -6 -10 12.6000  2.8000   1
   7   6  11  5.1000  3.3000   1
  -7  -6 -11 17.5000  6.2000   1
   7   6  12 23.4000  3.9000   1
  -7  -6 -12 -0.1000  6.0000   1
   7   6  13  8.9000  3.8000   1
  -7  -6 -13 17.0000  7.3000   1
   7   6  14 11.2000  4.1000   1
  -7  -6 -14 -8.2000  6.7000   1
   7   6  15 17.3000  4.8000   1
  -7  -6 -15 18.0000  7.4000   1
   7   6  16 -7.4000  4.3000   1
  -7  -6 -16  4.7000  7.1000   1
   7   6  17 -0.2000  7.0000   1
  -7  -6 -17 10.8000  8.7000   1
   7   6  18  5.6000  8.7000   1
  -7  -6 -18 11.3000  9.3000   1
   7   6  19 18.3000  7.5000   1
  -7  -6 -19 17.9000  9.1000   1
   7   6  20  9.9000  7.4000   1
  -7  -6 -20 11.3000  5.5000   1
   7   6  21 32.0000  9.8000   1
  -7  -6 -21 29.5000  6.8000   1
   7   6  22 -0.9000  8.6000   1
  -7  -6 -22 -4.4000  8.0000   1
   7   7   0 -0.9000  1.8000   1
   7   7   1 25.0000  2.3000   1
  -7  -7  -1 27.7000  2.3000   1
   7   7   2  5.3000  2.0000   1
  -7  -7  -2  3.8000  1.9000   1
   7   7   3  2.1000  2.0000   1
  -7  -7  -3  0.6000  2.6000   1
   7   7   4 132.800   4.900   1
  -7  -7  -4 137.200   6.700   1
   7   7   5 27.4000  2.4000   1
  -7  -7  -5 25.3000  3.2000   1
   7   7   6 56.4000  3.3000   1
  -7  -7  -6 61.1000  8.1000   1
   7   7   7 13.9000  2.5000   1
  -7  -7  -7 19.1000  7.4000   1
   7   7   8 22.6000  3.3000   1
  -7  -7  -8 16.6000  3.6000   1
   7   7   9 26.1000  3.7000   1
  -7  -7  -9 33.3000  7.1000   1
   7   7  10 38.1000  4.0000   1
  -7  -7 -10 27.7000  7.4000   1
   7   7  11 15.7000  3.6000   1
  -7  -7 -11 19.4000  7.9000   1
   7   7  12  5.6000  7.6000   1
  -7  -7 -12 -2.3000  6.0000   1
   7   7  13 41.8000  7.7000   1
  -7  -7 -13 48.3000  9.9000   1
   7   7  14 10.3000  6.1000   1
  -7  -7 -14  7.8000  4.4000   1
   7   7  15 -2.8000  5.9000   1
  -7  -7 -15 -5.4000  4.8000   1
   7   7  16  2.0000  9.0000   1
  -7  -7 -16  7.8000  4.5000   1
   7   7  17  8.0000  7.3000   1
  -7  -7 -17  4.7000  5.1000   1
   7   7  18  7.3000  9.2000   1
  -7  -7 -18  5.4000  4.7000   1
   7   7  19 10.1000  7.7000   1
  -7  -7 -19  1.7000  6.0000   1
   7   7  20 -5.2000  8.7000   1
  -7  -7 -20  4.4000  6.1000   1
   7   7  21 24.7000  8.9000   1
  -7  -7 -21 41.2000  7.5000   1
   7   8   0  0.3000  1.8000   1
   7   8   1 12.1000  2.0000   1
  -7  -8  -1 10.7000  2.2000   1
   7   8   2 179.300   6.900   1
  -7  -8  -2 171.800   7.500   1
   7   8   3 33.4000  7.0000   1
  -7  -8  -3 42.4000  3.6000   1
   7   8   4 19.7000  5.8000   1
  -7  -8  -4 21.8000  3.3000   1
   7   8   5  2.1000  5.4000   1
  -7  -8  -5  9.8000  2.8000   1
   7   8   6 -0.8000  5.7000   1
  -7  -8  -6  0.7000  3.1000   1
   7   8   7 105.100  10.100   1
  -7  -8  -7 114.300   7.400   1
   7   8   8 17.5000  7.4000   1
  -7  -8  -8  9.8000  3.2000   1
   7   8   9  0.6000  7.1000   1
  -7  -8  -9 -1.9000  3.4000   1
   7   8  10  7.2000  5.7000   1
  -7  -8 -10 15.9000  3.0000   1
   7   8  11 87.5000  9.2000   1
  -7  -8 -11 80.6000  6.1000   1
   7   8  12  9.1000  6.2000   1
  -7  -8 -12  3.1000  4.0000   1
   7   8  13  3.9000  6.4000   1
  -7  -8 -13 11.6000  4.3000   1
   7   8  14  3.1000  8.2000   1
  -7  -8 -14  2.3000  3.8000   1
   7   8  15 71.8000  9.4000   1
  -7  -8 -15 55.0000  5.7000   1
   7   8  16 25.3000  7.8000   1
  -7  -8 -16 10.5000  5.3000   1
   7   8  17 -7.5000  8.2000   1
  -7  -8 -17  5.0000  5.3000   1
   7   8  18 21.3000  8.1000   1
  -7  -8 -18 13.5000  6.1000   1
   7   8  19 30.0000 10.4000   1
  -7  -8 -19 20.0000  5.5000   1
   7   8  20  8.0000  8.1000   1
  -7  -8 -20  6.8000  6.6000   1
   7   9   0  0.5000  7.8000   1
   7   9   1 125.000  11.100   1
  -7  -9  -1 125.600  10.000   1
   7   9   2  3.4000  7.6000   1
  -7  -9  -2 10.6000  5.6000   1
   7   9   3 89.7000 10.7000   1
  -7  -9  -3 80.7000  9.8000   1
   7   9   4 -1.1000  7.0000   1
  -7  -9  -4 10.2000  2.6000   1
   7   9   5  4.6000  7.6000   1
  -7  -9  -5 19.7000  3.3000   1
   7   9   6 15.0000  7.4000   1
  -7  -9  -6 14.9000  2.6000   1
   7   9   7 65.7000  8.7000   1
  -7  -9  -7 72.4000  4.0000   1
   7   9   8 28.0000  8.5000   1
  -7  -9  -8  5.7000  2.7000   1
   7   9   9  1.7000  5.8000   1
  -7  -9  -9  3.9000  4.0000   1
   7   9  10 24.9000  7.3000   1
  -7  -9 -10 31.8000  4.5000   1
   7   9  11 30.6000  7.0000   1
  -7  -9 -11 27.8000  4.3000   1
   7   9  12  8.1000  6.6000   1
  -7  -9 -12  8.1000  4.2000   1
   7   9  13  5.1000  8.3000   1
  -7  -9 -13  2.2000  3.5000   1
   7   9  14 54.8000 10.4000   1
  -7  -9 -14 50.5000  5.7000   1
   7   9  15 -0.1000  6.8000   1
  -7  -9 -15  6.6000  5.0000   1
   7   9  16 49.4000 10.9000   1
  -7  -9 -16 32.2000 12.6000   1
   7   9  17  5.9000  8.2000   1
  -7  -9 -17 12.6000 12.9000   1
   7   9  18 44.1000 11.5000   1
  -7  -9 -18 40.6000  7.2000   1
   7  10   0 15.0000  8.4000   1
   7  10   1 53.5000  9.0000   1
  -7 -10  -1 59.9000  8.0000   1
   7  10   2 208.500  14.500   1
  -7 -10  -2 173.000  13.300   1
   7  10   3 15.6000  7.6000   1
  -7 -10  -3 25.2000  8.8000   1
   7  10   4 45.2000  7.5000   1
  -7 -10  -4 63.8000  8.4000   1
   7  10   5 30.0000  8.0000   1
  -7 -10  -5 36.6000  8.2000   1
   7  10   6  1.7000  7.8000   1
  -7 -10  -6 17.1000  9.0000   1
   7  10   7 12.6000  8.4000   1
  -7 -10  -7 27.3000  5.1000   1
   7  10   8 55.5000 10.6000   1
  -7 -10  -8 66.4000  6.2000   1
   7  10   9  6.6000  8.0000   1
  -7 -10  -9 -7.6000  7.4000   1
   7  10  10  7.1000  7.2000   1
  -7 -10 -10 28.4000 10.6000   1
   7  10  11 44.5000  8.3000   1
  -7 -10 -11 58.2000 12.6000   1
   7  10  12 37.0000  7.8000   1
  -7 -10 -12 24.1000  8.9000   1
   7  10  13 -0.9000  9.0000   1
  -7 -10 -13 15.7000 11.6000   1
   7  10  14  2.6000  8.5000   1
  -7 -10 -14  7.3000  8.1000   1
   7  10  15 47.1000  9.8000   1
  -7 -10 -15 41.2000 12.1000   1
   7  10  16 -0.8000  9.7000   1
  -7 -10 -16  9.0000 11.9000   1
   7  10  17  3.4000  7.8000   1
  -7 -10 -17 -0.6000 10.9000   1
   7  11   0  5.0000  8.3000   1
   7  11   1 51.1000  9.3000   1
  -7 -11  -1 59.8000  9.1000   1
   7  11   2 45.3000  8.4000   1
  -7 -11  -2 60.6000 10.1000   1
   7  11   3  6.1000  6.6000   1
  -7 -11  -3  2.6000  4.4000   1
   7  11   4 26.9000  9.1000   1
  -7 -11  -4  1.1000  6.8000   1
   7  11   5 19.9000  8.1000   1
  -7 -11  -5 27.2000  5.6000   1
   7  11   6  0.6000  8.2000   1
  -7 -11  -6 -1.4000  4.5000   1
   7  11   7 11.6000  7.2000   1
  -7 -11  -7  9.0000  4.9000   1
   7  11   8  8.7000  6.4000   1
  -7 -11  -8 12.0000  4.8000   1
   7  11   9  3.9000  7.6000   1
  -7 -11  -9 12.3000  7.7000   1
   7  11  10 32.1000  9.8000   1
  -7 -11 -10 34.6000  9.5000   1
   7  11  11 15.0000  8.6000   1
  -7 -11 -11  3.1000 11.0000   1
   7  11  12  4.0000  7.7000   1
  -7 -11 -12  1.8000 10.4000   1
   7  11  13 10.9000  7.6000   1
  -7 -11 -13 -9.8000  8.7000   1
   7  11  14  8.6000  9.8000   1
  -7 -11 -14  1.1000  8.6000   1
   7  11  15  0.3000  8.0000   1
  -7 -11 -15 13.0000 13.3000   1
   7  12   0  8.0000  6.9000   1
   7  12   1 31.8000  9.0000   1
  -7 -12  -1 20.1000  6.4000   1
   7  12   2 107.500  12.700   1
  -7 -12  -2 118.400  12.300   1
   7  12   3  3.0000  7.5000   1
  -7 -12  -3 10.9000  5.4000   1
   7  12   4  0.2000  8.9000   1
  -7 -12  -4 19.5000  5.9000   1
   7  12   5 16.9000  9.3000   1
  -7 -12  -5 21.4000  8.2000   1
   7  12   6 46.4000 10.1000   1
  -7 -12  -6 41.8000  7.2000   1
   7  12   7 19.5000  7.2000   1
  -7 -12  -7 36.3000 11.1000   1
   7  12   8  7.3000  9.0000   1
  -7 -12  -8 -7.9000 10.1000   1
   7  12   9  7.7000  9.1000   1
  -7 -12  -9 15.3000 11.4000   1
   7  12  10  7.6000  7.9000   1
  -7 -12 -10 -7.8000  8.3000   1
   7  12  11  8.1000  7.5000   1
  -7 -12 -11 21.6000 11.8000   1
   7  12  12  9.9000 10.3000   1
  -7 -12 -12-14.4000 10.9000   1
   7  12  13  4.3000 10.1000   1
  -7 -12 -13  6.6000  9.3000   1
   7  13   0  3.1000  5.7000   1
   7  13   1-10.3000  5.1000   1
  -7 -13  -1  8.3000  5.3000   1
   7  13   2 110.700  14.300   1
  -7 -13  -2 121.000   9.200   1
   7  13   3 13.9000  9.2000   1
  -7 -13  -3 30.1000  6.6000   1
   7  13   4  8.6000  7.2000   1
  -7 -13  -4  3.6000  5.2000   1
   7  13   5  3.3000  9.2000   1
  -7 -13  -5 -6.3000  9.6000   1
   7  13   6-15.5000  9.6000   1
  -7 -13  -6 -4.1000  6.5000   1
   7  13   7 -8.2000  7.4000   1
  -7 -13  -7 -4.0000  9.4000   1
   7  13   8  2.7000 10.1000   1
  -7 -13  -8 24.0000 11.3000   1
   7  13   9 -4.7000  9.6000   1
  -7 -13  -9-16.3000 11.5000   1
   7  13  10 53.7000 10.4000   1
  -7 -13 -10 50.9000 11.2000   1
   7  14   0 -1.1000  5.4000   1
   7  14   1 -6.4000  6.0000   1
  -7 -14  -1 12.8000 10.5000   1
   7  14   2 12.8000  8.0000   1
  -7 -14  -2 16.7000  6.6000   1
   7  14   3 25.7000 10.7000   1
  -7 -14  -3  9.0000  6.4000   1
   7  14   4  5.8000  9.8000   1
  -7 -14  -4  8.2000  6.3000   1
   7  14   5  3.8000  7.7000   1
  -7 -14  -5 -2.1000  6.5000   1
   7  14   6 68.1000 12.8000   1
  -7 -14  -6 51.4000 12.2000   1
   8   0   0  1.0000  4.6000   1
   8   0   1 -3.2000  3.6000   1
   8   0   2  8.2000  3.2000   1
   8   0   3 -0.5000  3.7000   1
   8   0   4 137.900   7.200   1
   8   0   5  6.9000  3.3000   1
   8   0   6 25.0000  4.6000   1
   8   0   7  0.6000  2.6000   1
   8   0   8  5.7000  2.4000   1
   8   0   9  3.6000  4.4000   1
   8   0  10 40.7000  5.2000   1
   8   0  11  9.5000  4.8000   1
   8   0  12  3.3000  3.8000   1
   8   0  13  7.1000  5.2000   1
   8   0  14 18.5000  4.8000   1
   8   0  15 -6.2000  4.4000   1
   8   0  16  8.4000  5.2000   1
   8   0  17 -3.9000  5.9000   1
   8   0  18  8.8000  5.1000   1
   8   0  19 -0.1000  5.4000   1
   8   0  20 13.4000  5.5000   1
   8   0  21 10.1000  6.5000   1
   8   0  22  6.0000  8.1000   1
   8   1   0 92.5000  6.2000   1
   8   1   1 39.2000  4.0000   1
  -8  -1  -1 33.2000  4.3000   1
   8   1   2 35.6000  4.6000   1
  -8  -1  -2 31.1000  4.0000   1
   8   1   3 34.4000  3.8000   1
  -8  -1  -3 31.7000  4.3000   1
   8   1   4  9.0000  3.9000   1
  -8  -1  -4 -1.8000  3.6000   1
   8   1   5 11.3000  3.6000   1
  -8  -1  -5  3.7000  4.1000   1
   8   1   6 45.5000  4.9000   1
  -8  -1  -6 30.7000  4.6000   1
   8   1   7  6.8000  2.7000   1
  -8  -1  -7  7.3000  4.3000   1
   8   1   8 44.5000  3.6000   1
  -8  -1  -8 34.5000  4.4000   1
   8   1   9 14.4000  4.1000   1
  -8  -1  -9  7.4000  4.3000   1
   8   1  10 29.1000  4.5000   1
  -8  -1 -10 28.6000  4.8000   1
   8   1  11  3.4000  4.2000   1
  -8  -1 -11 13.4000  4.8000   1
   8   1  12  3.4000  4.6000   1
  -8  -1 -12 -3.8000  4.3000   1
   8   1  13  9.5000  4.1000   1
  -8  -1 -13 -2.1000  5.0000   1
   8   1  14  5.1000  5.0000   1
  -8  -1 -14  1.1000  4.5000   1
   8   1  15  0.7000  5.5000   1
  -8  -1 -15  4.9000  5.3000   1
   8   1  16  1.9000  4.9000   1
  -8  -1 -16  2.6000  4.9000   1
   8   1  17 17.7000  5.6000   1
  -8  -1 -17 16.7000  5.3000   1
   8   1  18 12.8000  6.5000   1
  -8  -1 -18  9.4000  5.3000   1
   8   1  19 12.8000  5.6000   1
  -8  -1 -19  8.7000  8.2000   1
   8   1  20 -0.7000  5.4000   1
  -8  -1 -20  6.3000  6.0000   1
   8   1  21  8.2000  5.8000   1
  -8  -1 -21 -5.5000  5.8000   1
   8   1  22  2.4000  8.1000   1
  -8  -1 -22  9.7000  7.1000   1
   8   2   0 176.600   7.700   1
   8   2   1 152.200   7.600   1
  -8  -2  -1 185.000   8.700   1
   8   2   2 19.4000  4.1000   1
  -8  -2  -2 27.6000  4.4000   1
   8   2   3 401.200  15.400   1
  -8  -2  -3 374.400  12.500   1
   8   2   4 69.0000  4.1000   1
  -8  -2  -4 60.8000  5.2000   1
   8   2   5 106.400   5.900   1
  -8  -2  -5 106.700   6.700   1
   8   2   6 83.1000  4.2000   1
  -8  -2  -6 89.3000  5.7000   1
   8   2   7 14.1000  3.1000   1
  -8  -2  -7 10.9000  3.9000   1
   8   2   8 10.7000  4.0000   1
  -8  -2  -8 12.6000  4.7000   1
   8   2   9 22.8000  4.4000   1
  -8  -2  -9 16.8000  4.1000   1
   8   2  10 14.1000  4.5000   1
  -8  -2 -10  9.3000  4.1000   1
   8   2  11 29.2000  4.8000   1
  -8  -2 -11 22.2000  5.0000   1
   8   2  12 11.0000  4.7000   1
  -8  -2 -12 -0.8000  3.8000   1
   8   2  13 52.2000  5.7000   1
  -8  -2 -13 56.0000  6.2000   1
   8   2  14 11.9000  4.7000   1
  -8  -2 -14  1.1000  4.3000   1
   8   2  15 90.6000  7.6000   1
  -8  -2 -15 98.2000  7.4000   1
   8   2  16 20.9000  4.9000   1
  -8  -2 -16 25.7000  5.7000   1
   8   2  17  3.6000  5.3000   1
  -8  -2 -17  0.1000  5.3000   1
   8   2  18 13.7000  5.6000   1
  -8  -2 -18  7.2000  5.1000   1
   8   2  19 -4.7000  5.5000   1
  -8  -2 -19 -0.5000  5.1000   1
   8   2  20  6.1000  6.4000   1
  -8  -2 -20 -0.2000  6.2000   1
   8   2  21 26.5000  7.0000   1
  -8  -2 -21 29.0000  7.2000   1
   8   2  22  7.7000  7.0000   1
  -8  -2 -22  9.6000  7.0000   1
   8   3   0 125.800   6.100   1
   8   3   1 54.0000  4.7000   1
  -8  -3  -1 49.1000  3.8000   1
   8   3   2 127.100   7.100   1
  -8  -3  -2 115.200   5.000   1
   8   3   3 39.6000  4.4000   1
  -8  -3  -3 34.5000  3.6000   1
   8   3   4 79.8000  5.8000   1
  -8  -3  -4 66.1000  4.3000   1
   8   3   5  2.0000  3.0000   1
  -8  -3  -5  9.0000  3.9000   1
   8   3   6 370.000  13.700   1
  -8  -3  -6 348.100  14.100   1
   8   3   7  7.4000  3.0000   1
  -8  -3  -7 14.8000  4.7000   1
   8   3   8 42.2000  3.6000   1
  -8  -3  -8 39.6000  4.9000   1
   8   3   9 26.4000  4.1000   1
  -8  -3  -9 40.4000  4.8000   1
   8   3  10 83.1000  5.8000   1
  -8  -3 -10 86.7000  8.3000   1
   8   3  11 -6.1000  4.1000   1
  -8  -3 -11  8.0000  5.6000   1
   8   3  12  5.3000  5.0000   1
  -8  -3 -12 -4.8000  4.0000   1
   8   3  13  3.8000  4.1000   1
  -8  -3 -13-10.3000  8.2000   1
   8   3  14 16.1000  4.6000   1
  -8  -3 -14 23.6000  4.8000   1
   8   3  15 10.0000  5.1000   1
  -8  -3 -15  8.4000  5.2000   1
   8   3  16 10.7000  5.5000   1
  -8  -3 -16  7.8000  4.7000   1
   8   3  17  9.3000  5.8000   1
  -8  -3 -17 13.1000  5.3000   1
   8   3  18  0.7000  5.4000   1
  -8  -3 -18  6.1000  4.7000   1
   8   3  19 18.8000  6.0000   1
  -8  -3 -19  9.0000  6.6000   1
   8   3  20 13.0000  7.2000   1
  -8  -3 -20 27.6000  6.2000   1
   8   3  21  3.3000  6.3000   1
  -8  -3 -21 10.7000  6.0000   1
   8   4   0 66.9000  3.9000   1
   8   4   1 20.7000  3.1000   1
  -8  -4  -1 14.7000  2.8000   1
   8   4   2 252.900   9.100   1
  -8  -4  -2 262.800   8.400   1
   8   4   3 26.1000  3.9000   1
  -8  -4  -3 21.3000  3.2000   1
   8   4   4 39.5000  4.7000   1
  -8  -4  -4 31.5000  3.5000   1
   8   4   5 57.8000  4.9000   1
  -8  -4  -5 52.6000  4.0000   1
   8   4   6 114.900   6.400   1
  -8  -4  -6 114.100   5.500   1
   8   4   7  5.2000  3.1000   1
  -8  -4  -7  9.1000  4.1000   1
   8   4   8  6.1000  4.0000   1
  -8  -4  -8  9.5000  3.7000   1
   8   4   9 86.4000  6.4000   1
  -8  -4  -9 85.7000  5.7000   1
   8   4  10 19.9000  4.4000   1
  -8  -4 -10  7.4000  3.7000   1
   8   4  11 41.5000  4.9000   1
  -8  -4 -11 58.9000  5.5000   1
   8   4  12 44.7000  5.3000   1
  -8  -4 -12 55.9000  5.4000   1
   8   4  13 24.5000  4.9000   1
  -8  -4 -13 19.2000  8.2000   1
   8   4  14 41.6000  6.1000   1
  -8  -4 -14 43.4000 10.4000   1
   8   4  15 56.7000  6.9000   1
  -8  -4 -15 69.2000 10.6000   1
   8   4  16 13.6000  6.1000   1
  -8  -4 -16 15.5000  8.3000   1
   8   4  17 34.2000  5.8000   1
  -8  -4 -17 39.1000 12.7000   1
   8   4  18 16.6000  6.5000   1
  -8  -4 -18 12.8000 10.9000   1
   8   4  19 -1.9000  5.6000   1
  -8  -4 -19 25.0000 12.7000   1
   8   4  20  7.0000  5.9000   1
  -8  -4 -20 17.7000 14.0000   1
   8   4  21 43.5000 12.5000   1
  -8  -4 -21 56.1000 14.7000   1
   8   5   0 109.200   5.100   1
   8   5   1 33.8000  3.3000   1
  -8  -5  -1 31.5000  3.4000   1
   8   5   2  8.6000  2.9000   1
  -8  -5  -2  4.0000  2.8000   1
   8   5   3 54.8000  3.9000   1
  -8  -5  -3 57.5000  3.6000   1
   8   5   4  8.4000  3.6000   1
  -8  -5  -4  8.4000  2.9000   1
   8   5   5 70.5000  5.1000   1
  -8  -5  -5 66.6000  4.5000   1
   8   5   6  4.7000  3.2000   1
  -8  -5  -6  2.4000  2.9000   1
   8   5   7  6.9000  3.9000   1
  -8  -5  -7  4.9000  3.6000   1
   8   5   8  0.2000  3.9000   1
   8   5   9 181.300   8.500   1
  -8  -5  -9 174.400   9.500   1
   8   5  10 14.3000  3.9000   1
  -8  -5 -10 11.1000  3.9000   1
   8   5  11  2.8000  4.2000   1
  -8  -5 -11 -1.3000  8.2000   1
   8   5  12  1.6000  4.4000   1
  -8  -5 -12 -1.9000  8.9000   1
   8   5  13 22.4000  5.0000   1
  -8  -5 -13 10.1000  4.5000   1
   8   5  14 13.3000  4.7000   1
  -8  -5 -14  9.4000  4.4000   1
   8   5  15 22.3000  4.9000   1
  -8  -5 -15 20.9000  9.0000   1
   8   5  16  3.8000  4.8000   1
  -8  -5 -16  0.3000  9.4000   1
   8   5  17 12.1000  7.9000   1
  -8  -5 -17 18.3000 12.5000   1
   8   5  18  1.9000  7.5000   1
  -8  -5 -18 -4.1000  9.2000   1
   8   5  19 28.2000 10.0000   1
  -8  -5 -19 41.7000 11.7000   1
   8   5  20 10.2000  7.6000   1
  -8  -5 -20 -4.4000  6.3000   1
   8   6   0 85.9000  5.2000   1
   8   6   1 65.7000  4.5000   1
  -8  -6  -1 74.2000  4.9000   1
   8   6   2 23.9000  3.8000   1
  -8  -6  -2 23.3000  3.4000   1
   8   6   3 37.5000  3.9000   1
  -8  -6  -3 53.4000  7.2000   1
   8   6   4 60.0000  4.5000   1
  -8  -6  -4 55.9000  4.8000   1
   8   6   5 -0.2000  3.1000   1
  -8  -6  -5  3.0000  3.0000   1
   8   6   6 26.9000  3.6000   1
  -8  -6  -6 48.9000  9.5000   1
   8   6   7 16.8000  4.0000   1
  -8  -6  -7  9.5000  3.0000   1
   8   6   8 96.3000  6.0000   1
  -8  -6  -8 109.000  11.000   1
   8   6   9  8.6000  3.9000   1
  -8  -6  -9 24.3000  7.8000   1
   8   6  10  4.3000  3.7000   1
  -8  -6 -10  1.2000  7.0000   1
   8   6  11 13.1000  4.1000   1
  -8  -6 -11 -5.6000  7.3000   1
   8   6  12 24.4000  6.9000   1
  -8  -6 -12 31.2000 10.6000   1
   8   6  13  9.4000  8.6000   1
  -8  -6 -13 24.1000 10.2000   1
   8   6  14 -3.1000  6.7000   1
  -8  -6 -14 -1.7000  8.1000   1
   8   6  15 35.0000  8.5000   1
  -8  -6 -15 22.0000  9.2000   1
   8   6  16 19.4000  8.3000   1
  -8  -6 -16  1.7000 11.2000   1
   8   6  17 18.3000  8.5000   1
  -8  -6 -17 -3.3000 10.4000   1
   8   6  18 74.3000 11.6000   1
  -8  -6 -18 84.4000 12.4000   1
   8   6  19 63.5000 13.1000   1
  -8  -6 -19 66.8000  8.3000   1
   8   7   0  6.7000  3.1000   1
   8   7   1 40.4000  3.9000   1
  -8  -7  -1 35.7000  3.8000   1
   8   7   2  0.5000  2.7000   1
  -8  -7  -2 -0.1000  2.9000   1
   8   7   3 11.2000  2.9000   1
  -8  -7  -3 10.6000  3.0000   1
   8   7   4  4.7000  3.1000   1
  -8  -7  -4  5.8000  3.2000   1
   8   7   5  3.8000  3.2000   1
  -8  -7  -5  8.6000  3.4000   1
   8   7   6  1.8000  7.4000   1
  -8  -7  -6  8.0000  3.5000   1
   8   7   7  7.8000  7.4000   1
  -8  -7  -7  6.1000  7.0000   1
   8   7   8  3.2000  6.3000   1
  -8  -7  -8  2.7000  6.9000   1
   8   7   9 -8.2000  6.1000   1
  -8  -7  -9 -4.3000  8.1000   1
   8   7  10  5.0000  8.0000   1
  -8  -7 -10 -2.6000  7.1000   1
   8   7  11  8.2000  7.9000   1
  -8  -7 -11  7.8000  6.9000   1
   8   7  12 28.6000  7.9000   1
  -8  -7 -12 19.1000 10.0000   1
   8   7  13  6.2000  7.4000   1
  -8  -7 -13  6.1000  7.7000   1
   8   7  14 -1.9000  8.2000   1
  -8  -7 -14 20.7000  8.9000   1
   8   7  15 19.7000  8.8000   1
  -8  -7 -15 20.7000  4.8000   1
   8   7  16 11.9000  9.7000   1
  -8  -7 -16  0.5000  6.0000   1
   8   7  17  4.8000  8.4000   1
  -8  -7 -17 10.5000  5.6000   1
   8   7  18 -7.0000  9.4000   1
  -8  -7 -18 -5.5000  6.3000   1
   8   8   0  1.2000  8.8000   1
   8   8   1 45.4000  9.5000   1
  -8  -8  -1 38.1000  8.4000   1
   8   8   2  9.1000  7.0000   1
  -8  -8  -2 15.1000  7.7000   1
   8   8   3 14.0000  7.0000   1
  -8  -8  -3  1.6000  6.5000   1
   8   8   4 73.1000 10.1000   1
  -8  -8  -4 47.0000  4.4000   1
   8   8   5 78.3000 10.2000   1
  -8  -8  -5 57.9000  4.7000   1
   8   8   6  4.0000  7.1000   1
  -8  -8  -6  1.6000  3.1000   1
   8   8   7  9.9000  7.1000   1
  -8  -8  -7 14.9000  3.8000   1
   8   8   8 28.9000  7.6000   1
  -8  -8  -8  7.9000  3.6000   1
   8   8   9  9.0000  8.6000   1
  -8  -8  -9 15.0000  4.1000   1
   8   8  10-11.7000  8.5000   1
  -8  -8 -10 -4.2000  3.6000   1
   8   8  11  7.8000  7.2000   1
  -8  -8 -11  8.1000  3.7000   1
   8   8  12  6.8000  8.5000   1
  -8  -8 -12  0.1000  4.2000   1
   8   8  13 -0.3000  8.2000   1
  -8  -8 -13 -0.1000  4.3000   1
   8   8  14 118.000  12.500   1
  -8  -8 -14 101.500   8.000   1
   8   8  15 43.5000 11.4000   1
  -8  -8 -15 26.7000  5.8000   1
   8   8  16 19.3000  8.8000   1
  -8  -8 -16  4.5000  5.8000   1
   8   8  17  1.6000  9.5000   1
  -8  -8 -17  6.4000  5.4000   1
   8   9   0 12.8000  7.2000   1
   8   9   1 31.1000  8.2000   1
  -8  -9  -1 41.5000  9.3000   1
   8   9   2  6.0000  7.6000   1
  -8  -9  -2 14.9000  7.9000   1
   8   9   3 45.4000  7.6000   1
  -8  -9  -3 62.0000  9.2000   1
   8   9   4 29.4000  7.2000   1
  -8  -9  -4 28.7000  9.3000   1
   8   9   5  8.0000  8.0000   1
  -8  -9  -5  2.7000  6.8000   1
   8   9   6  7.8000  8.2000   1
  -8  -9  -6  2.1000  7.5000   1
   8   9   7 30.0000  8.8000   1
  -8  -9  -7 33.5000  5.5000   1
   8   9   8 21.5000  7.6000   1
  -8  -9  -8 10.3000  8.3000   1
   8   9   9 24.2000  9.5000   1
  -8  -9  -9 29.0000  9.2000   1
   8   9  10  4.9000  7.2000   1
  -8  -9 -10  2.0000  8.1000   1
   8   9  11-10.5000  6.4000   1
  -8  -9 -11  3.9000 10.6000   1
   8   9  12 61.0000 11.3000   1
  -8  -9 -12 51.7000 10.5000   1
   8   9  13  1.9000  7.5000   1
  -8  -9 -13 11.9000 11.4000   1
   8   9  14 -5.4000  8.9000   1
  -8  -9 -14  8.8000 10.6000   1
   8   9  15 12.2000  8.6000   1
  -8  -9 -15  6.0000 12.2000   1
   8   9  16 24.8000  9.1000   1
  -8  -9 -16 17.8000 13.5000   1
   8  10   0  5.0000  7.8000   1
   8  10   1 76.1000 11.6000   1
  -8 -10  -1 73.3000 11.2000   1
   8  10   2  2.5000  7.3000   1
  -8 -10  -2  2.9000  7.2000   1
   8  10   3 19.6000  9.4000   1
  -8 -10  -3  8.8000  8.2000   1
   8  10   4  1.6000  7.9000   1
   8  10   5 82.5000  9.5000   1
  -8 -10  -5 79.8000  6.7000   1
   8  10   6  1.0000  8.3000   1
  -8 -10  -6  7.2000  4.7000   1
   8  10   7 31.8000  8.8000   1
  -8 -10  -7  6.6000  8.5000   1
   8  10   8 22.9000  8.2000   1
  -8 -10  -8 19.0000  8.6000   1
   8  10   9 37.0000  9.7000   1
  -8 -10  -9 11.1000  9.9000   1
   8  10  10  6.1000  9.4000   1
  -8 -10 -10 -0.2000 10.1000   1
   8  10  11 -2.8000  7.4000   1
  -8 -10 -11 11.0000  8.3000   1
   8  10  12  6.5000  9.5000   1
  -8 -10 -12-15.4000  9.4000   1
   8  10  13 16.1000  8.3000   1
  -8 -10 -13 21.0000  9.9000   1
   8  10  14  0.1000 10.8000   1
  -8 -10 -14  7.6000 14.2000   1
   8  11   0 38.0000  9.0000   1
   8  11   1 11.0000  9.3000   1
  -8 -11  -1 10.1000 10.2000   1
   8  11   2 -6.1000  7.6000   1
  -8 -11  -2  4.6000  7.7000   1
   8  11   3  5.5000  9.2000   1
  -8 -11  -3  7.0000  8.5000   1
   8  11   4  9.9000  8.1000   1
  -8 -11  -4-13.6000  9.3000   1
   8  11   5 19.5000  9.8000   1
  -8 -11  -5 15.4000  6.5000   1
   8  11   6  9.1000  9.6000   1
  -8 -11  -6 23.4000 10.9000   1
   8  11   7 20.1000  8.2000   1
  -8 -11  -7 20.0000 10.4000   1
   8  11   8 70.8000 12.4000   1
  -8 -11  -8 110.800  15.500   1
   8  11   9 18.7000  8.7000   1
  -8 -11  -9 34.0000 10.2000   1
   8  11  10 24.2000 10.8000   1
  -8 -11 -10 31.1000  9.9000   1
   8  11  11 13.5000  8.8000   1
  -8 -11 -11 31.2000 12.4000   1
   8  11  12 30.9000  9.8000   1
  -8 -11 -12 44.1000 11.6000   1
   8  12   0  0.3000  7.6000   1
   8  12   1 63.5000 11.9000   1
  -8 -12  -1 83.2000 11.9000   1
   8  12   2 16.9000  7.9000   1
   8  12   3 12.1000  9.8000   1
  -8 -12  -3 -0.6000  5.5000   1
   8  12   4 11.6000  8.9000   1
  -8 -12  -4  6.3000  6.5000   1
   8  12   5 41.4000 10.6000   1
  -8 -12  -5 26.2000  8.9000   1
   8  12   6 15.6000  8.2000   1
  -8 -12  -6  7.3000  8.3000   1
   8  12   7 28.9000 10.3000   1
  -8 -12  -7 18.8000  9.8000   1
   8  12   8 11.4000  9.4000   1
  -8 -12  -8 11.8000  9.7000   1
   8  12   9 19.5000 11.3000   1
  -8 -12  -9  6.9000 11.9000   1
   8  13   0 -4.3000 10.7000   1
   8  13   1  9.5000  8.3000   1
   8  13   2 41.0000 10.2000   1
  -8 -13  -2 36.9000  7.6000   1
   8  13   3 18.5000 10.8000   1
  -8 -13  -3 -0.1000  7.0000   1
   8  13   4 11.0000  8.4000   1
  -8 -13  -4 20.8000 11.7000   1
   9   0   0  7.7000  5.8000   1
   9   0   1  1.3000  3.8000   1
   9   0   2 -1.2000  4.0000   1
   9   0   3 -4.1000  4.6000   1
   9   0   4 92.3000  6.7000   1
   9   0   5  3.3000  4.5000   1
   9   0   6 -2.0000  4.0000   1
   9   0   7  2.1000  4.4000   1
   9   0   8 25.0000  5.2000   1
   9   0   9 -3.2000  4.8000   1
   9   0  10 40.4000  5.3000   1
   9   0  11  3.0000  4.5000   1
   9   0  12  0.0000  5.6000   1
   9   0  13 -9.0000  4.7000   1
   9   0  14  3.0000  5.8000   1
   9   0  15 -1.6000  4.9000   1
   9   0  16 -2.4000  5.2000   1
   9   0  17  2.9000  5.6000   1
   9   0  18  6.8000  6.3000   1
   9   0  19 -2.2000  5.8000   1
   9   1   0 23.5000  4.8000   1
   9   1   1 211.600  10.100   1
  -9  -1  -1 197.100   8.800   1
   9   1   2  7.5000  4.1000   1
  -9  -1  -2  0.9000  4.0000   1
   9   1   3 25.1000  4.1000   1
  -9  -1  -3 23.9000  4.3000   1
   9   1   4 50.9000  4.9000   1
  -9  -1  -4 48.7000  5.0000   1
   9   1   5 174.600   9.000   1
  -9  -1  -5 185.000   8.900   1
   9   1   6 25.6000  5.0000   1
  -9  -1  -6 20.5000  4.7000   1
   9   1   7  2.6000  5.0000   1
  -9  -1  -7  6.8000  4.1000   1
   9   1   8 10.5000  4.9000   1
  -9  -1  -8 18.0000  7.2000   1
   9   1   9 -1.9000  4.3000   1
  -9  -1  -9  2.0000  4.4000   1
   9   1  10 67.7000  6.1000   1
  -9  -1 -10 47.8000  5.5000   1
   9   1  11 25.9000  5.7000   1
  -9  -1 -11  8.9000  4.8000   1
   9   1  12 -3.9000  4.8000   1
  -9  -1 -12 -1.5000  5.0000   1
   9   1  13  5.8000  5.5000   1
  -9  -1 -13 19.4000  5.2000   1
   9   1  14  5.1000  5.3000   1
  -9  -1 -14 -2.0000  5.3000   1
   9   1  15 24.6000  6.3000   1
  -9  -1 -15  3.4000  5.9000   1
   9   1  16  8.8000  5.6000   1
  -9  -1 -16 -1.0000  5.4000   1
   9   1  17  2.4000  5.9000   1
  -9  -1 -17 11.2000  7.4000   1
   9   1  18  3.4000  7.1000   1
  -9  -1 -18 11.3000  6.8000   1
   9   1  19  8.5000  6.3000   1
  -9  -1 -19  1.3000  6.7000   1
   9   2   0  2.4000  3.9000   1
   9   2   1  5.1000  3.8000   1
  -9  -2  -1  2.8000  4.3000   1
   9   2   2 44.7000  5.4000   1
  -9  -2  -2 45.9000  5.2000   1
   9   2   3 53.2000  5.7000   1
  -9  -2  -3 51.8000  5.6000   1
   9   2   4  7.2000  4.1000   1
  -9  -2  -4  7.8000  4.4000   1
   9   2   5  5.1000  4.1000   1
  -9  -2  -5  9.7000  4.8000   1
   9   2   6 43.4000  5.6000   1
  -9  -2  -6 39.1000  4.7000   1
   9   2   7 95.2000  7.1000   1
  -9  -2  -7 91.1000  6.8000   1
   9   2   8 15.0000  5.1000   1
  -9  -2  -8 19.6000  4.5000   1
   9   2   9 31.6000  5.1000   1
  -9  -2  -9 16.7000  5.7000   1
   9   2  10 94.3000  7.3000   1
  -9  -2 -10 102.400   8.500   1
   9   2  11 31.9000  5.9000   1
  -9  -2 -11 35.3000  5.8000   1
   9   2  12 63.0000  5.8000   1
  -9  -2 -12 49.2000  6.6000   1
   9   2  13 25.0000  5.7000   1
  -9  -2 -13 10.9000  5.1000   1
   9   2  14 65.7000  7.1000   1
  -9  -2 -14 61.8000  6.6000   1
   9   2  15 19.4000  6.2000   1
  -9  -2 -15 12.3000  9.7000   1
   9   2  16  5.3000  5.5000   1
  -9  -2 -16  4.4000  5.5000   1
   9   2  17 13.8000  7.0000   1
  -9  -2 -17  5.2000  5.9000   1
   9   2  18 11.0000  6.4000   1
  -9  -2 -18 11.9000  6.3000   1
   9   2  19 13.9000  6.4000   1
  -9  -2 -19 12.9000  6.7000   1
   9   3   0  8.9000  6.0000   1
   9   3   1  3.7000  4.5000   1
  -9  -3  -1  4.3000  4.1000   1
   9   3   2 490.700  19.800   1
  -9  -3  -2 493.300  15.800   1
   9   3   3 40.1000  5.2000   1
  -9  -3  -3 37.7000  5.4000   1
   9   3   4  7.3000  5.0000   1
  -9  -3  -4  7.9000  4.0000   1
   9   3   5 -0.6000  4.4000   1
  -9  -3  -5 10.2000  4.7000   1
   9   3   6 36.1000  4.7000   1
  -9  -3  -6 49.9000  5.5000   1
   9   3   7 25.3000  4.8000   1
  -9  -3  -7 24.6000  4.8000   1
   9   3   8  3.9000  5.0000   1
  -9  -3  -8 -5.6000  4.8000   1
   9   3   9  1.9000  4.8000   1
  -9  -3  -9  1.0000  4.9000   1
   9   3  10  2.1000  4.4000   1
  -9  -3 -10  1.9000  4.1000   1
   9   3  11 -0.3000  4.6000   1
  -9  -3 -11 -4.9000  4.8000   1
   9   3  12  4.3000  5.0000   1
  -9  -3 -12  9.2000  4.7000   1
   9   3  13 -5.2000  5.1000   1
  -9  -3 -13 -2.7000  4.5000   1
   9   3  14-11.4000  6.0000   1
  -9  -3 -14 -1.5000  6.6000   1
   9   3  15 -1.1000  5.5000   1
  -9  -3 -15 -4.8000  5.1000   1
   9   3  16  2.9000  6.4000   1
  -9  -3 -16  3.9000  4.9000   1
   9   3  17  3.5000  6.0000   1
  -9  -3 -17  2.8000  5.4000   1
   9   3  18 10.0000  6.7000   1
  -9  -3 -18  1.7000  6.3000   1
   9   3  19  1.7000  7.1000   1
  -9  -3 -19 21.4000  7.3000   1
   9   4   0 10.8000  4.1000   1
   9   4   1 114.800   6.700   1
  -9  -4  -1 105.200   7.300   1
   9   4   2 27.4000  4.6000   1
  -9  -4  -2 17.0000  4.6000   1
   9   4   3 64.6000  5.9000   1
  -9  -4  -3 58.4000  5.1000   1
   9   4   4 221.600  10.300   1
  -9  -4  -4 204.400  10.300   1
   9   4   5 88.8000  6.6000   1
  -9  -4  -5 91.8000  6.4000   1
   9   4   6  7.8000  4.2000   1
  -9  -4  -6 10.3000  4.6000   1
   9   4   7  9.0000  5.0000   1
  -9  -4  -7 21.2000  5.8000   1
   9   4   8  7.0000  4.5000   1
  -9  -4  -8  7.2000  3.9000   1
   9   4   9 -2.5000  4.2000   1
  -9  -4  -9  4.2000  7.5000   1
   9   4  10  2.8000  4.2000   1
  -9  -4 -10  7.2000  3.9000   1
   9   4  11 13.0000  5.0000   1
  -9  -4 -11 -1.6000  5.1000   1
   9   4  12 62.6000  6.7000   1
  -9  -4 -12 58.8000  6.6000   1
   9   4  13 51.4000  6.1000   1
  -9  -4 -13 41.7000  5.5000   1
   9   4  14  9.6000  5.4000   1
  -9  -4 -14  5.2000  5.0000   1
   9   4  15 23.1000  7.0000   1
  -9  -4 -15 25.4000  6.1000   1
   9   4  16 53.3000  7.3000   1
  -9  -4 -16 63.7000  7.1000   1
   9   4  17 24.7000  9.7000   1
  -9  -4 -17  1.8000 11.5000   1
   9   4  18  0.3000  8.1000   1
  -9  -4 -18 -9.5000  6.0000   1
   9   5   0  4.6000  4.0000   1
   9   5   1  8.5000  7.0000   1
  -9  -5  -1  3.0000  4.2000   1
   9   5   2 20.1000  4.4000   1
  -9  -5  -2  5.9000  4.0000   1
   9   5   3  2.5000  4.3000   1
  -9  -5  -3  4.5000  3.9000   1
   9   5   4 10.1000  4.5000   1
  -9  -5  -4  5.7000  4.4000   1
   9   5   5 15.7000  4.5000   1
  -9  -5  -5 11.3000  6.5000   1
   9   5   6 -8.3000  3.9000   1
  -9  -5  -6  0.1000  3.3000   1
   9   5   7  9.3000  5.0000   1
  -9  -5  -7 18.6000  5.9000   1
   9   5   8  4.9000  4.7000   1
  -9  -5  -8 10.7000  4.3000   1
   9   5   9  2.5000  4.5000   1
  -9  -5  -9  4.5000  7.1000   1
   9   5  10  0.8000  4.5000   1
  -9  -5 -10  4.4000  3.8000   1
   9   5  11  4.1000  4.3000   1
  -9  -5 -11  3.3000  4.5000   1
   9   5  12 19.5000  8.6000   1
  -9  -5 -12 30.3000  5.7000   1
   9   5  13 24.1000  9.0000   1
  -9  -5 -13 10.0000  5.3000   1
   9   5  14  1.9000  7.7000   1
  -9  -5 -14  9.4000  9.3000   1
   9   5  15  5.0000  9.6000   1
  -9  -5 -15 -3.3000 11.2000   1
   9   5  16 32.2000 10.7000   1
  -9  -5 -16  5.1000  5.5000   1
   9   5  17 10.6000  9.3000   1
  -9  -5 -17 24.7000  6.3000   1
   9   5  18  0.0000 11.8000   1
  -9  -5 -18 13.3000  6.2000   1
   9   6   0  4.5000  3.8000   1
   9   6   1 39.8000  4.6000   1
  -9  -6  -1 32.4000  4.6000   1
   9   6   2 17.3000  4.3000   1
  -9  -6  -2 15.3000  4.3000   1
   9   6   3  2.2000  3.8000   1
  -9  -6  -3  1.2000  3.8000   1
   9   6   4  5.0000  4.2000   1
  -9  -6  -4 -8.0000  9.3000   1
   9   6   5 10.2000  4.1000   1
  -9  -6  -5 12.5000  3.8000   1
   9   6   6 14.1000  7.7000   1
  -9  -6  -6 36.5000  4.8000   1
   9   6   7 10.6000  6.9000   1
  -9  -6  -7 11.5000  7.9000   1
   9   6   8  0.8000  8.6000   1
  -9  -6  -8  7.0000  9.8000   1
   9   6   9 -6.8000  6.6000   1
  -9  -6  -9  6.0000  7.2000   1
   9   6  10  4.2000  6.7000   1
  -9  -6 -10  7.3000  4.2000   1
   9   6  11 19.5000  9.0000   1
  -9  -6 -11 -4.5000  4.1000   1
   9   6  12 36.0000  9.3000   1
  -9  -6 -12 42.9000 11.8000   1
   9   6  13 -0.9000 10.2000   1
  -9  -6 -13  7.2000  8.2000   1
   9   6  14 30.0000  8.8000   1
  -9  -6 -14 16.5000 12.2000   1
   9   6  15 21.0000 11.1000   1
  -9  -6 -15 20.3000 10.4000   1
   9   6  16  4.5000  8.8000   1
  -9  -6 -16  9.2000  9.7000   1
   9   6  17  6.7000  9.1000   1
  -9  -6 -17 12.4000 13.4000   1
   9   7   0 -5.1000  7.0000   1
   9   7   1 13.1000  7.4000   1
   9   7   2 14.1000  9.5000   1
  -9  -7  -2 25.2000 10.0000   1
   9   7   3  3.7000  7.3000   1
  -9  -7  -3  3.0000  3.2000   1
   9   7   4  6.3000  8.4000   1
  -9  -7  -4 -1.6000  3.5000   1
   9   7   5 58.3000  9.4000   1
  -9  -7  -5 60.5000  6.3000   1
   9   7   6 -4.3000  6.7000   1
  -9  -7  -6  4.9000  3.9000   1
   9   7   7  9.6000  8.6000   1
  -9  -7  -7  3.5000  3.9000   1
   9   7   8 17.3000  8.0000   1
   9   7   9 46.9000 10.8000   1
  -9  -7  -9 50.0000  8.6000   1
   9   7  10 10.8000  7.7000   1
  -9  -7 -10 13.0000 10.2000   1
   9   7  11  3.5000  7.1000   1
  -9  -7 -11 -1.0000  8.1000   1
   9   7  12 20.2000 10.0000   1
  -9  -7 -12 12.0000  5.0000   1
   9   7  13 -7.5000  8.0000   1
  -9  -7 -13  0.3000 11.0000   1
   9   7  14 -4.1000  9.3000   1
  -9  -7 -14-15.1000 11.6000   1
   9   7  15  4.4000  9.0000   1
  -9  -7 -15  2.1000  6.2000   1
   9   7  16  2.9000 10.7000   1
  -9  -7 -16  4.0000  5.8000   1
   9   8   0 -5.3000  9.2000   1
   9   8   1 24.0000  8.9000   1
  -9  -8  -1 20.1000  7.8000   1
   9   8   2 17.5000  9.7000   1
  -9  -8  -2  4.9000  8.3000   1
   9   8   3  0.5000  6.3000   1
  -9  -8  -3  0.7000  9.1000   1
   9   8   4 27.0000 10.0000   1
  -9  -8  -4  8.6000  8.2000   1
   9   8   5 -5.7000  8.1000   1
  -9  -8  -5 -7.2000  7.0000   1
   9   8   6 40.5000 11.2000   1
  -9  -8  -6 13.5000  8.8000   1
   9   8   7 10.6000  7.3000   1
  -9  -8  -7 -0.6000  8.7000   1
   9   8   8 75.5000 10.1000   1
  -9  -8  -8 48.3000  9.6000   1
   9   8   9 33.7000  9.3000   1
  -9  -8  -9 13.4000  9.9000   1
   9   8  10 49.0000 10.5000   1
  -9  -8 -10 52.4000 12.0000   1
   9   8  11 30.7000 10.0000   1
  -9  -8 -11  2.4000  9.3000   1
   9   8  12  0.2000  7.9000   1
  -9  -8 -12 16.9000 10.0000   1
   9   8  13 29.1000 11.8000   1
  -9  -8 -13 18.5000 11.7000   1
   9   8  14  1.1000  8.7000   1
  -9  -8 -14  7.4000 13.0000   1
   9   9   0 11.3000  8.3000   1
   9   9   1  2.3000  7.6000   1
  -9  -9  -1 20.1000  8.1000   1
   9   9   2 25.5000  7.8000   1
  -9  -9  -2 39.9000  8.9000   1
   9   9   3 64.9000  9.6000   1
  -9  -9  -3 64.8000 10.1000   1
   9   9   4 -6.6000  9.1000   1
  -9  -9  -4 -5.2000  8.2000   1
   9   9   5 18.0000  7.2000   1
  -9  -9  -5 27.5000  9.8000   1
   9   9   6 65.9000 11.0000   1
  -9  -9  -6 69.6000 10.1000   1
   9   9   7 47.0000  9.1000   1
  -9  -9  -7 54.3000 10.9000   1
   9   9   8 29.2000 11.0000   1
  -9  -9  -8 16.2000  9.9000   1
   9   9   9 15.2000  8.4000   1
  -9  -9  -9  3.0000  8.9000   1
   9   9  10 64.0000 11.5000   1
  -9  -9 -10 117.600  15.200   1
   9   9  11  1.4000  8.6000   1
  -9  -9 -11-10.0000  9.4000   1
   9   9  12 30.3000 10.1000   1
  -9  -9 -12 15.0000 13.4000   1
   9  10   0 20.3000 10.7000   1
   9  10   1 23.0000  8.4000   1
  -9 -10  -1 30.1000  8.5000   1
   9  10   2 43.2000  9.1000   1
  -9 -10  -2 31.5000  8.6000   1
   9  10   3 -9.9000 10.3000   1
  -9 -10  -3 13.4000  8.8000   1
   9  10   4 -4.3000  8.0000   1
  -9 -10  -4 14.5000  9.1000   1
   9  10   5 21.5000 10.6000   1
  -9 -10  -5 20.0000  9.8000   1
   9  10   6 37.9000  9.6000   1
   9  10   7 63.5000 12.0000   1
  -9 -10  -7 46.0000 10.5000   1
   9  10   8 -1.3000  7.8000   1
  -9 -10  -8 -9.2000  9.0000   1
   9  10   9 12.7000 11.3000   1
  -9 -10  -9 -0.8000 10.4000   1
   9  10  10  5.9000  8.0000   1
  -9 -10 -10 -5.8000 12.3000   1
   9  11   0 18.9000  9.1000   1
   9  11   1 14.0000  9.0000   1
  -9 -11  -1 23.2000  9.1000   1
   9  11   2  3.7000  8.2000   1
  -9 -11  -2 -2.6000  8.9000   1
   9  11   3  3.5000  9.1000   1
  -9 -11  -3  9.9000  9.0000   1
   9  11   4 10.2000  8.2000   1
  -9 -11  -4  7.1000  9.0000   1
   9  11   5  9.7000  9.5000   1
  -9 -11  -5 32.2000 10.3000   1
   9  11   6 13.4000 11.8000   1
  -9 -11  -6 20.0000 11.1000   1
   9  11   7 42.7000 10.9000   1
  -9 -11  -7 27.4000  9.9000   1
  10   0   0 393.600  23.600   1
  10   0   1 32.3000  6.6000   1
  10   0   2 15.5000  5.6000   1
  10   0   3  4.7000  5.8000   1
  10   0   4 175.500   9.100   1
  10   0   5  1.4000  6.0000   1
  10   0   6 63.6000  6.6000   1
  10   0   7  1.0000  4.4000   1
  10   0   8 23.7000  5.8000   1
  10   0   9 -8.0000  5.2000   1
  10   0  10  1.3000  5.5000   1
  10   0  11  4.5000  5.1000   1
  10   0  12 84.5000  8.0000   1
  10   0  13 -1.2000  6.1000   1
  10   0  14 17.2000  6.8000   1
  10   0  15 -7.2000  6.0000   1
  10   0  16 47.2000  7.5000   1
  10   1   0  3.9000  4.6000   1
  10   1   1 44.4000  6.0000   1
 -10  -1  -1 54.2000  6.2000   1
  10   1   2 35.9000  6.0000   1
 -10  -1  -2 40.8000  5.5000   1
  10   1   3 46.4000  5.4000   1
 -10  -1  -3 35.9000  5.8000   1
  10   1   4 15.6000  5.5000   1
 -10  -1  -4  4.4000  5.7000   1
  10   1   5 150.500   8.800   1
 -10  -1  -5 146.200   8.800   1
  10   1   6 21.7000  5.6000   1
 -10  -1  -6 22.8000  5.4000   1
  10   1   7 11.6000  5.0000   1
 -10  -1  -7 18.1000  5.2000   1
  10   1   8 20.7000  6.4000   1
 -10  -1  -8 21.7000  5.6000   1
  10   1   9 53.9000  6.5000   1
 -10  -1  -9 49.7000  6.1000   1
  10   1  10  7.8000  6.3000   1
 -10  -1 -10 -1.3000  6.3000   1
  10   1  11 44.7000  5.9000   1
 -10  -1 -11 38.9000  6.3000   1
  10   1  12 12.9000  6.3000   1
 -10  -1 -12 -1.0000  5.7000   1
  10   1  13  7.7000  5.8000   1
 -10  -1 -13  4.7000  5.6000   1
  10   1  14  1.6000  6.5000   1
 -10  -1 -14  3.6000  6.0000   1
  10   1  15 40.5000  8.1000   1
 -10  -1 -15 49.9000  7.6000   1
  10   1  16 11.4000  5.8000   1
 -10  -1 -16 14.2000  7.6000   1
  10   2   0 51.5000  6.2000   1
  10   2   1  4.6000  4.7000   1
 -10  -2  -1 -3.8000  5.2000   1
  10   2   2 13.6000  5.5000   1
 -10  -2  -2 17.9000  5.1000   1
  10   2   3 80.4000  7.0000   1
 -10  -2  -3 72.5000  6.7000   1
  10   2   4 57.3000  6.3000   1
 -10  -2  -4 53.0000  6.0000   1
  10   2   5 31.9000  5.9000   1
 -10  -2  -5 27.2000  5.7000   1
  10   2   6 27.9000  6.2000   1
 -10  -2  -6 26.4000  6.5000   1
  10   2   7  4.8000  5.3000   1
 -10  -2  -7  1.5000  4.3000   1
  10   2   8 25.5000  6.1000   1
 -10  -2  -8 22.1000  5.5000   1
  10   2   9 61.1000  6.7000   1
 -10  -2  -9 44.9000  6.2000   1
  10   2  10  0.8000  6.0000   1
 -10  -2 -10 14.4000  5.7000   1
  10   2  11  3.2000  5.5000   1
 -10  -2 -11 -1.8000  4.8000   1
  10   2  12 19.6000  6.7000   1
 -10  -2 -12 11.4000  5.1000   1
  10   2  13  2.8000  5.9000   1
 -10  -2 -13  9.8000  6.3000   1
  10   2  14  3.1000  6.7000   1
 -10  -2 -14  7.9000  5.5000   1
  10   2  15 16.2000  7.1000   1
 -10  -2 -15 15.7000  6.5000   1
  10   2  16 12.4000  7.2000   1
 -10  -2 -16  3.8000  5.9000   1
  10   3   0  7.5000  4.3000   1
  10   3   1 63.6000  5.8000   1
 -10  -3  -1 64.2000  5.9000   1
  10   3   2  4.4000  5.3000   1
 -10  -3  -2  6.5000  5.0000   1
  10   3   3 105.800   7.300   1
 -10  -3  -3 99.8000  7.3000   1
  10   3   4 34.3000  6.0000   1
 -10  -3  -4 36.9000  5.6000   1
  10   3   5  3.6000  4.8000   1
 -10  -3  -5  2.3000  4.4000   1
  10   3   6  0.0000  5.3000   1
 -10  -3  -6  9.3000  4.9000   1
  10   3   7 24.2000  6.1000   1
 -10  -3  -7 16.7000  6.8000   1
  10   3   8 37.7000  5.9000   1
 -10  -3  -8 47.2000  6.2000   1
  10   3   9 10.8000  5.8000   1
 -10  -3  -9 -5.9000  9.3000   1
  10   3  10 10.4000  5.6000   1
 -10  -3 -10  8.2000  5.2000   1
  10   3  11 13.1000  6.1000   1
 -10  -3 -11  7.3000  5.3000   1
  10   3  12 15.4000  6.2000   1
 -10  -3 -12 15.3000  8.9000   1
  10   3  13 21.9000  6.5000   1
 -10  -3 -13 21.1000  6.1000   1
  10   3  14  2.8000  6.9000   1
 -10  -3 -14  3.6000  5.9000   1
  10   3  15 14.2000  8.9000   1
 -10  -3 -15 -3.2000  5.6000   1
  10   3  16 47.3000 13.4000   1
 -10  -3 -16 28.5000  6.7000   1
  10   4   0 76.1000  7.0000   1
  10   4   1 22.6000  5.4000   1
 -10  -4  -1 10.4000  4.7000   1
  10   4   2 10.1000  5.1000   1
 -10  -4  -2 -1.8000  4.1000   1
  10   4   3  5.1000  4.5000   1
 -10  -4  -3  5.0000  3.8000   1
  10   4   4 19.8000  5.4000   1
 -10  -4  -4 13.9000  4.8000   1
  10   4   5 -2.1000  4.5000   1
 -10  -4  -5 -3.0000  5.0000   1
  10   4   6  7.9000  5.3000   1
 -10  -4  -6  5.8000  4.4000   1
  10   4   7  3.6000  5.0000   1
 -10  -4  -7  9.0000  5.2000   1
  10   4   8  7.6000  5.4000   1
 -10  -4  -8 11.5000  5.0000   1
  10   4   9  8.0000  5.3000   1
 -10  -4  -9 17.6000  8.2000   1
  10   4  10  3.9000  6.2000   1
 -10  -4 -10 -5.3000  4.9000   1
  10   4  11 -0.1000  7.7000   1
 -10  -4 -11  7.2000  5.2000   1
  10   4  12 17.7000  9.9000   1
 -10  -4 -12 14.0000  5.5000   1
  10   4  13 17.6000  8.8000   1
 -10  -4 -13 -8.6000 11.3000   1
  10   4  14-11.6000  9.6000   1
 -10  -4 -14 19.8000 12.4000   1
  10   4  15 15.9000 12.1000   1
 -10  -4 -15 18.7000 14.2000   1
  10   5   0 -4.4000  4.5000   1
  10   5   1 15.4000  4.6000   1
 -10  -5  -1  3.4000  4.4000   1
  10   5   2  1.1000  4.3000   1
 -10  -5  -2  5.1000  4.6000   1
  10   5   3 56.3000  5.5000   1
 -10  -5  -3 58.4000  5.7000   1
  10   5   4  5.3000  5.3000   1
 -10  -5  -4 -1.0000  8.0000   1
  10   5   5 -1.3000  7.6000   1
 -10  -5  -5 -1.6000  7.9000   1
  10   5   6 -2.6000  9.9000   1
 -10  -5  -6  0.0000  4.0000   1
  10   5   7 17.2000  8.9000   1
 -10  -5  -7  9.4000  8.6000   1
  10   5   8  3.3000  9.9000   1
 -10  -5  -8  6.4000  8.5000   1
  10   5   9 -9.7000  7.0000   1
 -10  -5  -9  5.4000  4.4000   1
  10   5  10  2.7000 10.1000   1
 -10  -5 -10  8.5000  5.4000   1
  10   5  11  9.0000  8.3000   1
 -10  -5 -11  2.3000  5.3000   1
  10   5  12 19.2000 11.5000   1
 -10  -5 -12-17.3000 10.3000   1
  10   5  13 -0.2000  8.9000   1
 -10  -5 -13  1.5000 12.1000   1
  10   5  14 21.1000 10.8000   1
 -10  -5 -14 16.1000 10.0000   1
  10   6   0 11.4000  8.3000   1
  10   6   1  8.2000  7.9000   1
 -10  -6  -1  6.1000  9.0000   1
  10   6   2  0.6000  7.5000   1
 -10  -6  -2  6.6000  9.0000   1
  10   6   3  7.6000  8.7000   1
 -10  -6  -3  5.8000  8.4000   1
  10   6   4 -2.2000  7.6000   1
 -10  -6  -4  1.1000  4.7000   1
  10   6   5 -1.3000  9.7000   1
 -10  -6  -5  3.2000  4.1000   1
  10   6   6 -1.2000  7.8000   1
 -10  -6  -6 -1.9000  4.2000   1
  10   6   7 -8.3000  9.7000   1
 -10  -6  -7  0.4000  4.4000   1
  10   6   8  1.8000  8.7000   1
 -10  -6  -8  0.9000  5.0000   1
  10   6   9  8.6000  8.7000   1
 -10  -6  -9  1.5000  5.4000   1
  10   6  10 16.6000 10.8000   1
 -10  -6 -10 18.4000  5.3000   1
  10   6  11 -0.4000  8.7000   1
 -10  -6 -11 -4.2000  4.9000   1
  10   6  12 -3.8000 11.3000   1
 -10  -6 -12 -0.8000 13.1000   1
  10   6  13 56.9000 11.4000   1
 -10  -6 -13 40.4000  6.7000   1
  10   7   0  0.2000  8.4000   1
  10   7   1 18.8000  9.7000   1
 -10  -7  -1 13.2000  8.2000   1
  10   7   2 26.2000  8.9000   1
 -10  -7  -2 37.1000  9.7000   1
  10   7   3  2.9000  8.9000   1
  10   7   4 -2.1000 10.5000   1
  10   7   5 25.8000  9.7000   1
 -10  -7  -5 25.8000  8.6000   1
  10   7   6 -2.7000 11.1000   1
  10   7   7 -3.4000  8.9000   1
 -10  -7  -7 12.1000  8.5000   1
  10   7   8-16.2000 11.5000   1
 -10  -7  -8 13.6000 11.7000   1
  10   7   9 -3.0000  8.9000   1
 -10  -7  -9  3.0000  8.6000   1
  10   7  10 19.7000  9.7000   1
 -10  -7 -10 20.8000 11.3000   1
  10   7  11 -4.4000 11.5000   1
 -10  -7 -11  4.9000 13.7000   1
  10   7  12  8.8000 10.2000   1
 -10  -7 -12 26.6000 11.4000   1
  10   8   0 24.4000 10.1000   1
  10   8   1 -6.8000  9.1000   1
 -10  -8  -1-10.8000  8.8000   1
  10   8   2  6.9000  8.9000   1
 -10  -8  -2  3.6000  8.9000   1
  10   8   3 -8.4000  8.8000   1
 -10  -8  -3 -2.7000  8.6000   1
  10   8   4 -6.8000 10.0000   1
 -10  -8  -4 13.0000 10.1000   1
  10   8   5 46.8000 10.6000   1
 -10  -8  -5 28.6000 10.3000   1
  10   8   6 43.6000 11.2000   1
 -10  -8  -6 26.8000  9.9000   1
  10   8   7 35.4000 11.4000   1
 -10  -8  -7 14.8000  9.3000   1
  10   8   8  8.8000  9.7000   1
 -10  -8  -8  0.1000  9.5000   1
  10   8   9 109.400  15.200   1
 -10  -8  -9 99.7000 16.7000   1
  10   8  10  5.3000  9.5000   1
 -10  -8 -10  3.9000 10.1000   1
  10   9   1  4.3000  9.7000   1
  10   9   2  0.0000  9.4000   1
  10   9   3-17.6000  9.1000   1
  10   9   4  5.4000  9.7000   1
  10   9   5 19.2000 10.5000   1
 -10  -9  -5 19.6000  9.7000   1
  10   9   6 -3.1000  9.3000   1
 -10  -9  -6  2.0000 12.9000   1
  10   9   7 10.0000 10.0000   1
 -10  -9  -7 15.4000 13.2000   1
  10  10   0  6.0000 10.5000   1
  10  10   1 -0.2000 12.1000   1
 -10 -10  -1  0.3000 10.0000   1
  11   0   0 -1.7000  6.8000   1
  11   0   1 -1.2000  9.4000   1
  11   0   2 175.300  10.600   1
  11   0   3 13.2000  6.4000   1
  11   0   4 19.6000  5.8000   1
  11   0   5 -0.2000  5.8000   1
  11   0   6  4.6000  6.0000   1
  11   0   7  4.2000  7.0000   1
  11   0   8 -3.3000  6.2000   1
  11   0   9  2.0000  6.3000   1
  11   0  10  2.2000  6.5000   1
  11   0  11  1.5000  6.5000   1
  11   0  12 -4.7000  7.3000   1
  11   1   0  0.1000  5.9000   1
  11   1   1 34.8000  6.2000   1
 -11  -1  -1 33.9000  5.8000   1
  11   1   2  7.3000  5.6000   1
 -11  -1  -2  6.1000  6.0000   1
  11   1   3 12.2000  6.5000   1
 -11  -1  -3 10.7000  5.5000   1
  11   1   4 -2.3000  6.2000   1
 -11  -1  -4 -0.3000  6.3000   1
  11   1   5 127.900   9.400   1
 -11  -1  -5 112.800   8.400   1
  11   1   6 13.2000  6.3000   1
 -11  -1  -6  6.1000  5.4000   1
  11   1   7  2.0000  6.2000   1
 -11  -1  -7  1.9000  5.2000   1
  11   1   8 -4.1000  5.7000   1
 -11  -1  -8  4.1000  8.4000   1
  11   1   9 23.2000  6.7000   1
 -11  -1  -9 21.8000  6.2000   1
  11   1  10  3.5000  7.0000   1
 -11  -1 -10 -0.4000  5.6000   1
  11   1  11 21.4000  7.2000   1
 -11  -1 -11 21.2000  9.6000   1
  11   1  12 -5.8000  7.1000   1
 -11  -1 -12  2.5000  7.0000   1
  11   2   0  5.2000  9.3000   1
  11   2   1  3.9000  4.9000   1
 -11  -2  -1 14.7000  5.1000   1
  11   2   2  6.2000  6.0000   1
 -11  -2  -2  8.3000  6.0000   1
  11   2   3  7.0000  5.3000   1
 -11  -2  -3 16.4000  7.9000   1
  11   2   4  5.2000  5.7000   1
 -11  -2  -4  9.8000  5.9000   1
  11   2   5 37.0000  6.5000   1
 -11  -2  -5 23.9000  5.4000   1
  11   2   6  9.8000  6.1000   1
 -11  -2  -6  8.8000  6.1000   1
  11   2   7 23.7000  7.0000   1
 -11  -2  -7 14.7000  5.8000   1
  11   2   8  5.7000  6.0000   1
 -11  -2  -8  5.6000 10.1000   1
  11   2   9  0.3000  6.1000   1
 -11  -2  -9  3.9000  5.8000   1
  11   2  10 70.2000  7.8000   1
 -11  -2 -10 76.9000  8.2000   1
  11   2  11  7.6000  6.7000   1
 -11  -2 -11  6.7000  6.8000   1
  11   2  12  8.4000  6.6000   1
 -11  -2 -12 -0.8000 12.1000   1
  11   3   0-12.4000  5.5000   1
  11   3   1 -3.8000  5.5000   1
 -11  -3  -1 12.7000  8.2000   1
  11   3   2 12.0000  5.5000   1
 -11  -3  -2 13.0000  5.2000   1
  11   3   3 47.5000  7.1000   1
 -11  -3  -3 71.4000  9.1000   1
  11   3   4 11.4000  5.7000   1
 -11  -3  -4  5.2000  5.0000   1
  11   3   5 11.7000  5.7000   1
 -11  -3  -5  8.1000  5.8000   1
  11   3   6  4.7000  6.0000   1
 -11  -3  -6  4.2000  5.3000   1
  11   3   7 66.2000  7.6000   1
 -11  -3  -7 64.2000 11.7000   1
  11   3   8 -1.2000  6.0000   1
 -11  -3  -8  9.9000  6.3000   1
  11   3   9  6.3000  6.2000   1
 -11  -3  -9  8.9000  6.3000   1
  11   3  10 70.6000 11.5000   1
 -11  -3 -10 65.0000  8.3000   1
  11   3  11 46.8000 12.0000   1
 -11  -3 -11 11.1000 12.8000   1
  11   4   0  0.8000  5.2000   1
  11   4   1  1.9000  5.5000   1
 -11  -4  -1  3.8000  4.8000   1
  11   4   2 10.9000  5.6000   1
 -11  -4  -2 -2.2000  5.2000   1
  11   4   3 -6.7000  5.4000   1
 -11  -4  -3  7.6000  9.0000   1
  11   4   4 -2.4000  8.8000   1
 -11  -4  -4  1.3000  5.8000   1
  11   4   5  8.9000 10.6000   1
  11   4   6 -1.0000 11.8000   1
 -11  -4  -6 14.0000  6.6000   1
  11   4   7  1.5000  9.4000   1
 -11  -4  -7 12.8000  5.6000   1
  11   4   8 -3.3000  9.1000   1
 -11  -4  -8 -0.3000 11.3000   1
  11   4   9 11.8000 11.6000   1
 -11  -4  -9  1.1000  5.0000   1
  11   4  10  1.2000  9.7000   1
 -11  -4 -10  1.6000  5.8000   1
  11   5   0  4.6000  9.7000   1
  11   5   1 10.5000  8.6000   1
  11   5   2 -3.2000  8.9000   1
 -11  -5  -2  0.1000  8.6000   1
  11   5   3 38.8000 12.7000   1
 -11  -5  -3 30.3000 11.5000   1
  11   5   4 -9.4000  9.3000   1
 -11  -5  -4-11.0000  8.6000   1
  11   5   5 -3.6000  9.4000   1
 -11  -5  -5 -0.3000  8.9000   1
  11   5   6-28.2000 10.9000   1
 -11  -5  -6 -0.6000  9.8000   1
  11   5   7 35.2000 11.0000   1
 -11  -5  -7 27.3000 13.1000   1
  11   5   8  2.7000  9.6000   1
 -11  -5  -8 11.5000  6.5000   1
  11   5   9  0.5000 11.5000   1
 -11  -5  -9 -5.3000  5.5000   1
  11   6   0 11.4000  8.6000   1
 -11  -6  -1  6.0000  9.7000   1
  11   6   2 55.5000 12.2000   1
 -11  -6  -2 32.4000 10.8000   1
  11   6   3 -8.1000 10.1000   1
 -11  -6  -3 -0.7000 10.1000   1
  11   6   4 -7.4000  9.6000   1
 -11  -6  -4  6.4000 10.0000   1
  11   6   5 -5.5000 12.2000   1
 -11  -6  -5  7.7000  9.6000   1
  11   6   6 16.5000 10.0000   1
 -11  -6  -6  6.6000 10.1000   1
  11   6   7 37.2000 11.3000   1
 -11  -6  -7 14.6000 13.4000   1
  11   7   0  3.7000  9.8000   1
  11   7   1 -6.2000  9.2000   1
 -11  -7  -1 27.1000 10.8000   1
 -11  -7  -2 17.1000 10.9000   1
  11   7   3 16.5000 10.2000   1
 -11  -7  -3 23.5000 11.5000   1
  11   7   4 43.8000 10.8000   1
 -11  -7  -4 49.5000 11.7000   1
  12   0   0  8.4000  8.6000   1
  12   0   1 19.2000  8.9000   1
  12   0   2  9.4000  6.6000   1
  12   0   3 -3.3000  6.8000   1
  12   0   4 37.0000 11.1000   1
  12   1   0  9.5000  6.6000   1
  12   1   1 10.3000  6.5000   1
 -12  -1  -1 17.3000  6.2000   1
  12   1   2  2.7000  6.1000   1
 -12  -1  -2  5.6000  6.4000   1
  12   1   3 20.3000  7.3000   1
 -12  -1  -3 27.1000 12.1000   1
  12   1   4  4.3000  7.6000   1
 -12  -1  -4 11.9000  7.2000   1
  12   2   0 81.3000  8.5000   1
  12   2   1  9.6000  6.1000   1
 -12  -2  -1 11.8000  7.0000   1
  12   2   2  6.3000  7.1000   1
 -12  -2  -2  4.0000  7.9000   1
   0   0   0  0.0000  0.0000   1
;
_shelx_hkl_checksum     14088
_shelx_res_file
;
TITL test structure: ks41h
    ks41h_rev.res
    created by SHELXL-2017/1 at 16:46:33 on 25-Apr-2018
CELL  0.71073   9.3504  13.6265  22.8790   90.000   90.000   90.000
ZERR     8.00   0.0003   0.0004   0.0009    0.000    0.000    0.000
LATT   1
SYMM  1/2 - X, - Y, 1/2 + Z
SYMM  1/2 + X, 1/2 - Y, - Z
SYMM  - X, 1/2 + Y, 1/2 - Z
SFAC  C    H    O
UNIT  128  160  32
LIST 4 ! automatically inserted. Change 6 to 4 for CHECKCIF!!
MERG   2
FMAP   2
PLAN   25
L.S.   1
ACTA
BOND $H
CONF
REM Instructions for potential hydrogen bonds
EQIV $1 -x+3/2, y+1/2, z
HTAB C6 O1_$1
EQIV $2 -x+1, -y+1, -z+1
HTAB C2 O4_$2
EQIV $3 x-1/2, y, -z+3/2
HTAB C14 O1_$3
HTAB O2 O1_$1
HTAB O4 O3
EQIV $4 -x+1/2, y-1/2, z
HTAB O4 O2_$4
WGHT    0.048900    1.032700
FVAR       0.42433
O1    3    0.753706    0.505066    0.635974    11.00000    0.03721    0.01099 =
         0.05104    0.00326    0.00780   -0.00092
O2    3    0.625407    0.834658    0.630248    11.00000    0.02398    0.01284 =
         0.04934    0.00009   -0.00143    0.00219
O3    3    0.169656    0.394697    0.685615    11.00000    0.03927    0.04057 =
         0.03037    0.00422    0.00111   -0.01957
O4    3    0.136500    0.395793    0.571105    11.00000    0.02832    0.03615 =
         0.03121   -0.00328   -0.00347   -0.00959
C1    1    0.968251    0.710702    0.586986    11.00000    0.02410    0.01684 =
         0.02623    0.00037    0.00055   -0.00042
C2    1    0.899169    0.609881    0.577481    11.00000    0.02871    0.01717 =
         0.03079   -0.00355    0.00325    0.00056
AFIX  23
H2A   2    0.864618    0.605845    0.537577    11.00000   -1.20000
H2B   2    0.971321    0.559458    0.582589    11.00000   -1.20000
AFIX   0
C3    1    0.777703    0.589965    0.618295    11.00000    0.02531    0.01488 =
         0.02878   -0.00160   -0.00117   -0.00190
C4    1    0.683755    0.669250    0.635517    11.00000    0.01986    0.01449 =
         0.02966   -0.00345   -0.00190   -0.00232
C5    1    0.717292    0.761679    0.618267    11.00000    0.02072    0.01630 =
         0.02781   -0.00144   -0.00465    0.00103
C6    1    0.849542    0.788374    0.584891    11.00000    0.02414    0.01507 =
         0.03358    0.00288   -0.00377   -0.00277
AFIX  23
H6A   2    0.886941    0.849470    0.600375    11.00000   -1.20000
H6B   2    0.823687    0.799694    0.544389    11.00000   -1.20000
AFIX   0
C7    1    0.555827    0.645690    0.673028    11.00000    0.03061    0.01596 =
         0.03656   -0.00341    0.00423   -0.00257
AFIX  23
H7A   2    0.508367    0.706600    0.683286    11.00000   -1.20000
H7B   2    0.589063    0.615710    0.709003    11.00000   -1.20000
AFIX   0
C8    1    0.447019    0.577625    0.644722    11.00000    0.02223    0.01638 =
         0.03103    0.00033    0.00305    0.00309
C9    1    0.361587    0.517316    0.680304    11.00000    0.02826    0.02326 =
         0.02601   -0.00001    0.00140    0.00046
AFIX  43
H9    2    0.374309    0.517992    0.720617    11.00000   -1.20000
AFIX   0
C10   1    0.258893    0.457055    0.655887    11.00000    0.02357    0.01978 =
         0.03220    0.00245    0.00595   -0.00232
C11   1    0.239109    0.455837    0.595605    11.00000    0.02065    0.01973 =
         0.03284   -0.00030   -0.00132    0.00106
C12   1    0.322963    0.513437    0.560371    11.00000    0.03297    0.02997 =
         0.02711    0.00365   -0.00049   -0.00284
AFIX  43
H12   2    0.310764    0.512153    0.520037    11.00000   -1.20000
AFIX   0
C13   1    0.426545    0.573905    0.585295    11.00000    0.02790    0.02223 =
         0.03591    0.00610    0.00382   -0.00353
AFIX  43
H13   2    0.483160    0.612663    0.561127    11.00000   -1.20000
AFIX   0
C14   1    0.196606    0.379426    0.745712    11.00000    0.06043    0.05035 =
         0.03002    0.00317    0.00765   -0.02620
AFIX 137
H14A  2    0.293311    0.357396    0.750859    11.00000   -1.50000
H14B  2    0.131964    0.330679    0.760536    11.00000   -1.50000
H14C  2    0.182851    0.439830    0.766563    11.00000   -1.50000
AFIX   0
C15   1    1.044850    0.712916    0.645883    11.00000    0.02632    0.02733 =
         0.04137   -0.00030   -0.00451    0.00244
AFIX 137
H15A  2    0.977325    0.700158    0.676564    11.00000   -1.50000
H15B  2    1.087200    0.776352    0.651680    11.00000   -1.50000
H15C  2    1.118201    0.663631    0.646450    11.00000   -1.50000
AFIX   0
C16   1    1.076008    0.730672    0.538158    11.00000    0.03329    0.02696 =
         0.04324    0.00000    0.00768   -0.00239
AFIX 137
H16A  2    1.115861    0.795077    0.543051    11.00000   -1.50000
H16B  2    1.028672    0.726735    0.500998    11.00000   -1.50000
H16C  2    1.151155    0.682745    0.539763    11.00000   -1.50000
AFIX   0
H2    2    0.664322    0.892309    0.623816    11.00000    0.07941
H4    2    0.084526    0.368072    0.602373    11.00000    0.11416
HKLF 4
REM  test structure: ks41h
REM R1 =  0.0586 for    2149 Fo > 4sig(Fo)  and  0.1019 for all    3295 data
REM    192 parameters refined using      0 restraints
END
WGHT      0.0489      1.0327
REM Highest difference peak  0.210,  deepest hole -0.188,  1-sigma level  0.048
Q1    1   0.8322  0.6012  0.5883  11.00000  0.05    0.21
Q2    1   1.0105  0.7151  0.5587  11.00000  0.05    0.20
Q3    1   0.7058  0.6247  0.6194  11.00000  0.05    0.20
Q4    1   0.8006  0.7712  0.6142  11.00000  0.05    0.18
Q5    1   0.6023  0.6591  0.6367  11.00000  0.05    0.17
Q6    1   0.5023  0.6189  0.6524  11.00000  0.05    0.16
Q7    1   0.6410  0.4826  0.5915  11.00000  0.05    0.16
Q8    1   0.4076  0.4016  0.6075  11.00000  0.05    0.16
Q9    1   0.5843  0.6717  0.5765  11.00000  0.05    0.16
Q10   1   0.2274  0.5896  0.6041  11.00000  0.05    0.16
Q11   1   0.3413  0.2968  0.7424  11.00000  0.05    0.15
Q12   1   0.9946  0.6833  0.6907  11.00000  0.05    0.15
Q13   1   0.9300  0.5725  0.5656  11.00000  0.05    0.15
Q14   1   0.6309  0.8435  0.6819  11.00000  0.05    0.15
Q15   1   0.6559  0.4851  0.6210  11.00000  0.05    0.15
Q16   1   0.3275  0.5585  0.5749  11.00000  0.05    0.15
Q17   1   0.0314  0.4661  0.6201  11.00000  0.05    0.15
Q18   1   0.3882  0.5993  0.6109  11.00000  0.05    0.15
Q19   1   0.5268  0.4949  0.6297  11.00000  0.05    0.15
Q20   1   0.7816  0.6619  0.6402  11.00000  0.05    0.15
Q21   1   0.4773  0.5584  0.6160  11.00000  0.05    0.14
Q22   1   0.5432  0.6076  0.5812  11.00000  0.05    0.14
Q23   1   0.4460  0.5151  0.6724  11.00000  0.05    0.14
Q24   1   1.0703  0.7243  0.5815  11.00000  0.05    0.14
Q25   1   0.0812  0.3794  0.7622  11.00000  0.05    0.14
;
_shelx_res_checksum     56707
