# Supplementary material for: Crystal structure of 3-hy­droxy-2-(4-hy­droxy-3-meth­oxy­phenyl­methyl)-5,5-di­methyl­cyclo­hex-2-enone
Source: Acta Crystallogr E Crystallogr Commun. 2018 May 15;74(Pt 6):796–8. doi: 10.1107/S2056989018006941 (PMC6002819; doi:10.1107/S2056989018006941)
Supplement: Supplementary file 2 [file e-74-00796-Isup2.hkl]

data_I                                                                          
_shelx_title ' test structure: ks41h'                                           
_shelx_refln_list_code          4                                               
_shelx_F_calc_maximum      225.18                                               
_exptl_crystal_F_000      1184.00                                               
_reflns_d_resolution_high  0.7704                                               
                                                                                
loop_                                                                           
 _space_group_symop_operation_xyz                                               
 'x, y, z'                                                                      
 '-x+1/2, -y, z+1/2'                                                            
 'x+1/2, -y+1/2, -z'                                                            
 '-x, y+1/2, -z+1/2'                                                            
 '-x, -y, -z'                                                                   
 'x-1/2, y, -z-1/2'                                                             
 '-x-1/2, y-1/2, z'                                                             
 'x, -y-1/2, z-1/2'                                                             
                                                                                
_cell_length_a     9.3504                                                       
_cell_length_b    13.6265                                                       
_cell_length_c    22.8790                                                       
_cell_angle_alpha  90.000                                                       
_cell_angle_beta   90.000                                                       
_cell_angle_gamma  90.000                                                       
                                                                                
_shelx_F_squared_multiplier     1.000                                           
                                                                                
loop_                                                                           
 _refln_index_h                                                                 
 _refln_index_k                                                                 
 _refln_index_l                                                                 
 _refln_F_squared_calc                                                          
 _refln_F_squared_meas                                                          
 _refln_F_squared_sigma                                                         
 _refln_observed_status                                                         
   2   0   0      18940.31      17738.20       539.29 o                         
   4   0   0        934.57        900.29        33.32 o                         
   6   0   0        535.28        516.52        27.77 o                         
   8   0   0         21.44          5.55        25.55 o                         
  10   0   0       1964.91       2186.03       131.07 o                         
  12   0   0         26.10         46.65        47.76 o                         
   2   1   0        605.84        523.74        14.44 o                         
   4   1   0       2062.16       1861.68        42.77 o                         
   6   1   0        316.76        303.80        15.55 o                         
   8   1   0        576.68        513.74        34.43 o                         
  10   1   0          8.20         21.66        25.55 o                         
  12   1   0          0.81         52.76        36.66 o                         
   0   2   0       1674.63       1828.36        41.10 o                         
   2   2   0      30734.04      29016.04       732.57 o                         
   4   2   0       1595.04       1436.81        35.55 o                         
   6   2   0       1285.68       1327.95        33.88 o                         
   8   2   0        957.81        980.83        42.77 o                         
  10   2   0        297.19        286.03        34.43 o                         
  12   2   0        443.00        451.54        47.21 o                         
   2   3   0      50030.03      50864.16      2333.77 o                         
   4   3   0         39.28         36.66         7.22 o                         
   6   3   0        977.79       1017.48        31.66 o                         
   8   3   0        657.32        698.69        33.88 o                         
  10   3   0          0.57         41.65        23.88 o                         
   0   4   0        161.09        111.63         7.78 o                         
   2   4   0       1854.45       1975.54        36.10 o                         
   4   4   0       9721.59      10364.77       204.94 o                         
   6   4   0        846.18        812.54        23.33 o                         
   8   4   0        327.79        371.56        21.66 o                         
  10   4   0        384.30        422.66        38.88 o                         
   2   5   0       5848.71       6234.86       108.86 o                         
   4   5   0        129.35        166.06         7.78 o                         
   6   5   0        105.87        113.30        10.00 o                         
   8   5   0        628.06        606.49        28.33 o                         
  10   5   0          0.83        -24.44        24.99 o                         
   0   6   0        443.68        387.67        14.44 o                         
   2   6   0       2483.74       2498.17        53.32 o                         
   4   6   0         75.26        106.08         6.11 o                         
   6   6   0        552.07        508.74        19.99 o                         
   8   6   0        492.38        477.08        28.88 o                         
  10   6   0          2.67         63.31        46.10 o                         
   2   7   0       7138.51       7932.15       142.74 o                         
   4   7   0        740.60        763.67        21.66 o                         
   6   7   0        462.00        469.31        17.22 o                         
   8   7   0         44.06         37.21        17.22 o                         
  10   7   0          1.77          1.11        46.65 o                         
   0   8   0       2225.01       2269.90        63.87 o                         
   2   8   0       2815.71       2948.59        55.54 o                         
   4   8   0         54.31         71.65        26.66 o                         
   6   8   0         10.07         -2.78         6.11 o                         
   8   8   0          1.77          6.66        48.87 o                         
  10   8   0         97.31        135.52        56.09 o                         
   2   9   0       1728.05       1576.21        30.55 o                         
   4   9   0        966.32        896.96        53.32 o                         
   6   9   0        689.40        734.23        60.54 o                         
   8   9   0         25.57         71.09        39.99 o                         
   0  10   0       3687.61       3866.66       138.85 o                         
   2  10   0         24.56         38.88         4.44 o                         
   4  10   0        591.85        673.14        47.76 o                         
   6  10   0       1083.43       1247.97        76.64 o                         
   8  10   0         18.37         27.77        43.32 o                         
  10  10   0         47.86         33.32        58.32 o                         
   2  11   0       6630.34       6499.23       116.63 o                         
   4  11   0       2732.84       2926.93        87.75 o                         
   6  11   0        307.28        348.23        46.65 o                         
   8  11   0        162.71        211.05        49.99 o                         
   0  12   0        538.33        575.94        28.33 o                         
   2  12   0        321.23        284.92         8.89 o                         
   4  12   0        280.42        269.37        24.99 o                         
   6  12   0         54.13        134.41        27.77 o                         
   8  12   0         38.62          1.67        42.21 o                         
   2  13   0         46.40        134.41        22.77 o                         
   4  13   0         42.39         68.31        25.55 o                         
   6  13   0          8.83         55.54        29.44 o                         
   8  13   0          0.01        -23.88        59.43 o                         
   0  14   0        116.84        129.41        19.99 o                         
   2  14   0       1700.83       1600.09        57.76 o                         
   4  14   0        351.17        433.76        48.87 o                         
   6  14   0         75.53         43.32        31.10 o                         
   2  15   0        137.77        131.63        35.55 o                         
   4  15   0        183.49        227.71        42.77 o                         
   6  15   0         16.73         -0.56        34.43 o                         
   2  16   0        115.74        137.74        46.10 o                         
   4  16   0        144.09        137.74        44.43 o                         
   1   1   1          2.18          1.39         3.05 o                         
   2   1   1        262.65        243.57         8.33 o                         
   3   1   1        864.31        781.89        14.12 o                         
   4   1   1       1599.02       1517.58        27.49 o                         
   5   1   1        217.04        199.34         8.61 o                         
   6   1   1         69.08         69.84         7.46 o                         
   7   1   1        232.74        211.67        12.50 o                         
   8   1   1        201.27        203.62        16.66 o                         
   9   1   1       1026.37       1130.84        40.27 o                         
  10   1   1        260.31        275.63        27.21 o                         
  11   1   1        160.43        190.64        23.52 o                         
  12   1   1         72.97         77.10        24.92 o                         
   0   2   1        115.99        100.53         3.33 o                         
   1   2   1       6930.84       6661.67       103.34 o                         
   2   2   1      19524.33      18265.65       334.73 o                         
   3   2   1       1986.83       1867.36        31.41 o                         
   4   2   1       2344.97       2473.28        69.70 o                         
   5   2   1          2.11         33.89        13.88 o                         
   6   2   1       1351.62       1360.85        32.21 o                         
   7   2   1         49.54         61.56        10.58 o                         
   8   2   1        941.07        932.97        91.08 o                         
   9   2   1         45.89         22.33        15.81 o                         
  10   2   1          0.52          3.40        23.33 o                         
  11   2   1         22.64         51.05        29.99 o                         
  12   2   1         24.37         59.01        25.54 o                         
   1   3   1       9138.57       8887.35       131.47 o                         
   2   3   1       9450.25       8988.97       126.24 o                         
   3   3   1       1205.53       1155.74        18.41 o                         
   4   3   1        990.90       1007.23        16.60 o                         
   5   3   1        381.36        362.94        10.01 o                         
   6   3   1        821.20        841.91        20.22 o                         
   7   3   1        150.19        150.03        21.10 o                         
   8   3   1        292.34        284.08        16.41 o                         
   9   3   1         19.25         22.29        16.83 o                         
  10   3   1        272.00        354.88        22.97 o                         
  11   3   1         35.42         15.68        45.82 o                         
   0   4   1        174.46        189.39         5.55 o                         
   1   4   1       9857.49       9634.90       128.36 o                         
   2   4   1        192.69        178.28         6.08 o                         
   3   4   1        912.08        853.94        14.86 o                         
   4   4   1       2329.28       2429.87        36.29 o                         
   5   4   1        420.08        394.12        11.66 o                         
   6   4   1        191.40        181.64        19.72 o                         
   7   4   1       1960.13       1840.88        38.86 o                         
   8   4   1         68.47         99.46        16.66 o                         
   9   4   1        653.72        614.37        27.41 o                         
  10   4   1         44.24         94.92        33.88 o                         
  11   4   1          6.58         16.19        20.09 o                         
   1   5   1          8.58         42.30        12.50 o                         
   2   5   1       2111.15       2262.77        36.91 o                         
   3   5   1      17470.03      19144.08       292.79 o                         
   4   5   1       2905.49       2692.08        38.96 o                         
   5   5   1         68.94         61.43         5.50 o                         
   6   5   1        580.74        551.50        13.51 o                         
   7   5   1       1209.92       1113.84        26.31 o                         
   8   5   1        172.81        181.75        13.15 o                         
   9   5   1         19.75         28.12        20.00 o                         
  10   5   1         45.73         53.29        33.32 o                         
  11   5   1         48.22         58.32        47.76 o                         
   0   6   1       2423.78       2387.09        47.21 o                         
   1   6   1       3264.31       3421.16        45.33 o                         
   2   6   1        590.75        648.63        11.74 o                         
   3   6   1       4867.49       4829.50        74.62 o                         
   4   6   1        351.43        326.10        10.83 o                         
   5   6   1       1746.59       1666.80        36.93 o                         
   6   6   1       1570.98       1528.09        31.75 o                         
   7   6   1        192.19        192.78        12.77 o                         
   8   6   1        379.32        387.92        23.60 o                         
   9   6   1        197.99        202.60        20.55 o                         
  10   6   1          2.76         40.09        32.97 o                         
  11   6   1         26.12         33.32        53.87 o                         
   1   7   1        542.56        593.33        10.40 o                         
   2   7   1         51.93         54.05         6.66 o                         
   3   7   1        122.63        172.97        13.61 o                         
   4   7   1        572.23        572.18        15.89 o                         
   5   7   1        908.16        903.24        32.49 o                         
   6   7   1       2294.50       2233.07        42.72 o                         
   7   7   1        162.63        146.73         9.03 o                         
   8   7   1        236.02        211.80        15.12 o                         
   9   7   1          2.32         72.76        41.10 o                         
  10   7   1         29.19         87.56        34.78 o                         
  11   7   1          5.52         50.64        92.47 o                         
   0   8   1         29.21         44.99         6.66 o                         
   1   8   1         19.72         27.30        10.27 o                         
   2   8   1        824.85        972.02        16.01 o                         
   3   8   1        424.40        443.13         9.33 o                         
   4   8   1       1372.92       1374.79        50.53 o                         
   5   8   1       2671.63       2959.57       383.22 o                         
   6   8   1       1898.07       1835.04        61.37 o                         
   7   8   1         53.26         63.92         8.22 o                         
   8   8   1        209.48        231.16        34.95 o                         
   9   8   1         90.42        121.75        32.58 o                         
  10   8   1          2.46        -35.13        35.13 o                         
   1   9   1       1907.72       1956.21        27.63 o                         
   2   9   1        665.16        690.80        14.69 o                         
   3   9   1         94.76         85.73         9.17 o                         
   4   9   1          2.37        -15.72        16.52 o                         
   5   9   1          2.21         20.61        24.72 o                         
   6   9   1        170.62        152.88        75.81 o                         
   7   9   1        804.65        696.09        41.26 o                         
   8   9   1        161.30        202.14        34.16 o                         
   9   9   1         14.58         60.63        49.43 o                         
  10   9   1         10.91         23.88        53.87 o                         
   0  10   1        153.84        167.17        10.00 o                         
   1  10   1         13.03         14.97         4.66 o                         
   2  10   1        975.53        968.19        17.36 o                         
   3  10   1        459.10        485.68        16.66 o                         
   4  10   1        635.04        613.65        22.51 o                         
   5  10   1        284.60        267.11        27.29 o                         
   6  10   1          0.25         26.54        61.93 o                         
   7  10   1        261.13        317.98        33.21 o                         
   8  10   1        464.84        414.75        44.75 o                         
   9  10   1        106.62        148.97        33.18 o                         
  10  10   1         17.51          0.41        42.81 o                         
   1  11   1         86.95         92.06         5.85 o                         
   2  11   1        294.38        344.36        14.44 o                         
   3  11   1        215.43        278.01        15.26 o                         
   4  11   1        409.13        484.46        38.04 o                         
   5  11   1        106.54         67.07        28.88 o                         
   6  11   1        102.50         80.27        29.63 o                         
   7  11   1        302.77        310.38        36.12 o                         
   8  11   1         26.32         58.71        38.17 o                         
   9  11   1        133.98        103.16        35.54 o                         
   0  12   1          0.51         10.55        11.11 o                         
   1  12   1        903.66        848.93        18.29 o                         
   2  12   1        776.25        761.79        16.54 o                         
   3  12   1        267.17        342.68        17.31 o                         
   4  12   1         24.31         57.01        18.61 o                         
   5  12   1         32.98         66.35        27.49 o                         
   6  12   1         22.36         29.23        25.61 o                         
   7  12   1        175.67        140.52        32.49 o                         
   8  12   1        437.49        414.73        54.71 o                         
   1  13   1        270.97        282.83        10.58 o                         
   2  13   1        358.79        360.40        45.54 o                         
   3  13   1          1.39         17.39        15.48 o                         
   4  13   1        268.48        273.50        22.77 o                         
   5  13   1         44.39         57.36        18.65 o                         
   6  13   1         58.53        106.11        24.13 o                         
   7  13   1          2.45         -6.55        51.65 o                         
   8  13   1          1.14         52.76        46.10 o                         
   0  14   1        785.50        849.20        32.21 o                         
   1  14   1        256.49        242.27        18.23 o                         
   2  14   1        428.85        432.55        19.44 o                         
   3  14   1        226.32        212.07        19.53 o                         
   4  14   1        248.73        206.42        24.76 o                         
   5  14   1         18.05         25.11        23.01 o                         
   6  14   1         22.63         20.87        21.03 o                         
   7  14   1         22.20          3.23        53.32 o                         
   1  15   1        667.13        622.92        98.58 o                         
   2  15   1          0.00         29.49        17.88 o                         
   3  15   1        337.80        337.04        26.30 o                         
   4  15   1          0.25         -9.43        23.33 o                         
   5  15   1        257.29        244.87        30.10 o                         
   6  15   1         20.71         23.68        26.91 o                         
   1  16   1        357.32        386.55        42.21 o                         
   3  16   1         16.55         44.99        28.88 o                         
   4  16   1        128.21        131.45        26.16 o                         
   5  16   1        132.24        209.51        32.04 o                         
   2  17   1         10.80         56.09        47.76 o                         
   3  17   1         77.86         68.31        54.98 o                         
   1   0   2       1608.21       1598.98        34.99 o                         
   2   0   2       2953.82       2490.95        58.87 o                         
   3   0   2       4316.46       4268.21        99.42 o                         
   4   0   2       1215.30       1163.00        29.44 o                         
   5   0   2         10.26         26.10         8.33 o                         
   6   0   2        205.08        201.05        13.33 o                         
   7   0   2        352.73        335.46        21.10 o                         
   8   0   2         68.11         45.54        17.77 o                         
   9   0   2          9.67         -6.66        22.22 o                         
  10   0   2         19.30         86.09        31.10 o                         
  11   0   2       1016.12        973.61        58.87 o                         
  12   0   2         40.75         52.21        36.66 o                         
   1   1   2         38.90         59.96         6.39 o                         
   2   1   2        456.61        463.54         8.78 o                         
   3   1   2       8010.49       7395.15       119.22 o                         
   4   1   2        506.26        466.01        17.77 o                         
   5   1   2         89.34         97.59         7.04 o                         
   6   1   2         91.85         89.62        15.55 o                         
   7   1   2          1.02         17.74        12.50 o                         
   8   1   2        150.18        184.32        16.76 o                         
   9   1   2          7.70         23.10        18.33 o                         
  10   1   2        136.68        215.03        22.52 o                         
  11   1   2          0.46         37.33        22.74 o                         
  12   1   2          3.25         22.86        24.52 o                         
   0   2   2       3129.27       3033.01        79.42 o                         
   1   2   2      24624.54      22752.95       383.27 o                         
   2   2   2         54.44         51.20         3.32 o                         
   3   2   2        402.79        433.83         8.44 o                         
   4   2   2        208.86        231.17         7.65 o                         
   5   2   2       1772.27       1619.45        26.90 o                         
   6   2   2         15.34         18.39         9.44 o                         
   7   2   2        328.10        322.17        14.33 o                         
   8   2   2         58.35        132.91        22.77 o                         
   9   2   2        238.98        251.76        20.80 o                         
  10   2   2         75.21         88.86        20.77 o                         
  11   2   2          8.25         40.27        23.56 o                         
  12   2   2          0.07         28.94        29.33 o                         
   1   3   2      30150.10      29387.39       459.78 o                         
   2   3   2        792.89        775.90        13.44 o                         
   3   3   2          2.60         15.31         3.72 o                         
   4   3   2       2761.85       2704.53        41.36 o                         
   5   3   2        655.68        674.02        34.43 o                         
   6   3   2        201.81        193.27        10.19 o                         
   7   3   2        532.29        549.88        34.16 o                         
   8   3   2        630.00        663.19        33.05 o                         
   9   3   2       2644.62       2734.16        68.59 o                         
  10   3   2          0.28         30.44        20.20 o                         
  11   3   2         91.99         69.50        20.99 o                         
   0   4   2       5583.05       5300.69       107.19 o                         
   1   4   2          4.21          7.01         3.33 o                         
   2   4   2        501.39        453.30        10.19 o                         
   3   4   2       3596.71       3721.58        66.93 o                         
   4   4   2        436.46        496.11        13.05 o                         
   5   4   2          3.28         10.55         5.50 o                         
   6   4   2        231.29        204.28         9.72 o                         
   7   4   2         67.09         55.13         9.40 o                         
   8   4   2       1422.46       1434.80        34.28 o                         
   9   4   2        132.52        130.06        28.88 o                         
  10   4   2          3.69         19.46        33.05 o                         
  11   4   2          6.79         22.81        36.38 o                         
   1   5   2       1990.52       2048.42        27.29 o                         
   2   5   2        380.37        467.25        11.11 o                         
   3   5   2        203.74        261.37        10.00 o                         
   4   5   2       1030.18        987.06        16.27 o                         
   5   5   2          0.13          2.40         9.44 o                         
   6   5   2        120.54        108.93         7.43 o                         
   7   5   2        272.39        241.31        11.58 o                         
   8   5   2          6.02         34.77        12.77 o                         
   9   5   2         79.98         78.56        39.43 o                         
  10   5   2         13.61         16.84        17.45 o                         
  11   5   2          0.35         -8.45        34.35 o                         
   0   6   2       2642.35       2747.54        53.87 o                         
   1   6   2       4118.43       4267.02        64.00 o                         
   2   6   2        659.94        692.29        16.66 o                         
   3   6   2       3393.72       3693.20        58.63 o                         
   4   6   2        176.14        161.95         8.89 o                         
   5   6   2        223.95        204.32        10.00 o                         
   6   6   2        776.66        746.75        29.44 o                         
   7   6   2          3.25         15.51         8.61 o                         
   8   6   2        133.48        130.91        14.07 o                         
   9   6   2         92.40         90.87        16.89 o                         
  10   6   2          4.76         18.48        32.00 o                         
  11   6   2        279.65        253.47        64.15 o                         
   1   7   2        144.19        171.90         5.11 o                         
   2   7   2          5.83          8.82         4.72 o                         
   3   7   2        196.36        243.43         9.22 o                         
   4   7   2        489.54        489.00        23.05 o                         
   5   7   2        366.51        396.85        13.88 o                         
   6   7   2       1168.93       1206.63        31.38 o                         
   7   7   2         15.92         25.16         7.65 o                         
   8   7   2          0.53          1.17        10.98 o                         
   9   7   2        101.46        108.34        38.25 o                         
  10   7   2        150.42        178.15        36.42 o                         
  11   7   2         53.10         94.97        60.54 o                         
   0   8   2        140.76        150.51         8.33 o                         
   1   8   2        394.84        494.44        11.39 o                         
   2   8   2        198.90        195.29        13.61 o                         
   3   8   2        775.05        772.36        15.92 o                         
   4   8   2         78.22         82.08        11.66 o                         
   5   8   2       6573.89       6286.86       138.00 o                         
   6   8   2          7.25         13.96         8.44 o                         
   7   8   2       1067.42        977.17        28.20 o                         
   8   8   2         10.03         66.41        28.77 o                         
   9   8   2          8.13         59.48        35.03 o                         
  10   8   2          3.43         29.16        34.95 o                         
   1   9   2        184.97        202.10         6.47 o                         
   2   9   2        146.69        136.76         6.64 o                         
   3   9   2        351.17        372.61        15.27 o                         
   4   9   2          9.79          1.68        16.66 o                         
   5   9   2        872.89        902.17        28.76 o                         
   6   9   2         34.03         35.03         9.44 o                         
   7   9   2          7.04         41.91        25.04 o                         
   8   9   2         11.63         57.56        30.42 o                         
   9   9   2        119.85        185.28        39.99 o                         
  10   9   2         31.30          0.00        52.21 o                         
   0  10   2        309.00        330.46        12.22 o                         
   1  10   2        170.53        177.21         7.46 o                         
   2  10   2         32.56         70.07        11.94 o                         
   3  10   2       2732.97       2811.62        85.81 o                         
   4  10   2         78.01        148.31        28.60 o                         
   5  10   2       2107.04       1957.18        55.34 o                         
   6  10   2          0.31        -26.88        26.88 o                         
   7  10   2       1201.84       1060.10        98.58 o                         
   8  10   2         15.94         15.00        28.47 o                         
   9  10   2        142.16        210.72        34.71 o                         
   1  11   2       2640.05       2531.71        37.68 o                         
   2  11   2         17.02         15.98         6.22 o                         
   3  11   2        147.30        162.82        12.55 o                         
   4  11   2         64.30         81.32        34.71 o                         
   5  11   2         55.81         74.63        22.22 o                         
   6  11   2         13.08         12.83        19.34 o                         
   7  11   2        378.98        292.43        42.49 o                         
   8  11   2         15.33         -4.36        30.04 o                         
   9  11   2          7.18          3.77        33.49 o                         
   0  12   2          9.99         12.77         9.44 o                         
   1  12   2       3061.03       2997.34        47.86 o                         
   2  12   2         41.30         49.45        31.38 o                         
   3  12   2       3633.43       3520.92       126.07 o                         
   4  12   2         36.80          9.92        18.18 o                         
   5  12   2        399.48        434.22        72.20 o                         
   6  12   2         17.06         23.57        25.27 o                         
   7  12   2        722.80        629.74        49.07 o                         
   8  12   2         85.12         93.86        43.88 o                         
   1  13   2       1537.69       1512.71        31.07 o                         
   2  13   2         61.11         65.02        13.34 o                         
   3  13   2       1002.78        966.39        38.88 o                         
   4  13   2         55.53         78.91        49.71 o                         
   5  13   2         65.68         47.36        36.66 o                         
   6  13   2          8.01          6.06        32.59 o                         
   7  13   2        667.78        656.32        42.97 o                         
   8  13   2        149.70        213.63        33.85 o                         
   0  14   2          4.05         39.99        18.88 o                         
   1  14   2        267.73        287.33        34.71 o                         
   2  14   2         35.69          1.98        33.88 o                         
   3  14   2        894.22        809.54        34.83 o                         
   4  14   2          2.63         29.33        20.55 o                         
   5  14   2         13.91         17.94        27.77 o                         
   6  14   2        159.50        190.27        32.77 o                         
   7  14   2         56.65         82.96        28.28 o                         
   1  15   2         26.97         64.82        39.71 o                         
   2  15   2         21.69         24.70        15.81 o                         
   3  15   2         40.84         33.97        20.85 o                         
   4  15   2         13.66         14.48        19.59 o                         
   5  15   2        503.46        529.60        45.54 o                         
   6  15   2        170.91        143.92        28.82 o                         
   1  16   2          0.00         83.86        42.77 o                         
   2  16   2         14.90         12.22        45.54 o                         
   3  16   2        205.42        176.62        31.10 o                         
   4  16   2          1.40         17.21        25.73 o                         
   5  16   2        117.51        129.14        51.37 o                         
   1  17   2        279.95        231.03        43.18 o                         
   3  17   2        164.24        156.62        51.10 o                         
   1   1   3       2009.17       1845.03        31.28 o                         
   2   1   3       5853.04       5303.69        78.68 o                         
   3   1   3       1659.65       1593.35        27.68 o                         
   4   1   3         83.56        102.64         6.08 o                         
   5   1   3        942.87        921.68        18.05 o                         
   6   1   3       1450.59       1375.60        42.77 o                         
   7   1   3         13.43          4.13        10.40 o                         
   8   1   3        205.82        184.78        15.81 o                         
   9   1   3         89.24        136.31        16.48 o                         
  10   1   3        153.55        234.29        29.16 o                         
  11   1   3         90.27         63.25        23.32 o                         
  12   1   3         54.32        126.96        34.72 o                         
   0   2   3       9663.06       9155.12       198.28 o                         
   1   2   3       5022.49       4656.74        87.29 o                         
   2   2   3        233.72        238.44        11.11 o                         
   3   2   3       4946.27       4883.62        71.10 o                         
   4   2   3       2616.50       2576.27        42.46 o                         
   5   2   3        326.33        396.64        22.22 o                         
   6   2   3        121.52        172.15        10.83 o                         
   7   2   3        499.12        438.00        41.10 o                         
   8   2   3       2127.77       2140.99        74.42 o                         
   9   2   3        273.66        291.57        22.19 o                         
  10   2   3        388.85        424.77        26.88 o                         
  11   2   3        116.75         59.84        26.10 o                         
   1   3   3        491.49        513.66        12.77 o                         
   2   3   3         45.24         44.47         3.72 o                         
   3   3   3        713.76        614.85        11.39 o                         
   4   3   3        783.34        883.10        16.38 o                         
   5   3   3        426.58        434.50        10.19 o                         
   6   3   3         16.66         35.09         7.04 o                         
   7   3   3        709.94        695.70        25.55 o                         
   8   3   3        275.37        203.92        15.47 o                         
   9   3   3        223.52        216.50        20.80 o                         
  10   3   3        595.26        571.43        28.67 o                         
  11   3   3        303.65        327.24        66.37 o                         
   0   4   3       2408.43       2251.57        58.87 o                         
   1   4   3       2192.97       2021.20        32.53 o                         
   2   4   3          0.38         18.99         5.00 o                         
   3   4   3       2559.69       2516.55        38.29 o                         
   4   4   3       1689.36       1709.96        32.77 o                         
   5   4   3          0.82          8.41         5.46 o                         
   6   4   3          0.23         25.13        14.72 o                         
   7   4   3        826.15        820.03        20.55 o                         
   8   4   3         99.47        130.35        13.74 o                         
   9   4   3        354.88        339.93        21.43 o                         
  10   4   3         22.87         28.02        16.12 o                         
  11   4   3          4.69         -7.43        39.71 o                         
   1   5   3        325.75        401.16         7.83 o                         
   2   5   3       2156.99       3422.58        89.43 o                         
   3   5   3       2305.42       2400.19        42.21 o                         
   4   5   3         10.51         14.86         5.68 o                         
   5   5   3        283.21        294.52         8.93 o                         
   6   5   3        266.59        267.94        10.19 o                         
   7   5   3        102.44        130.67        20.27 o                         
   8   5   3        334.89        312.63        14.69 o                         
   9   5   3          0.85         19.71        16.04 o                         
  10   5   3        298.67        318.42        21.98 o                         
  11   5   3        143.58        190.93        47.34 o                         
   0   6   3        481.61        503.19        12.22 o                         
   1   6   3          1.56          9.44         3.14 o                         
   2   6   3       6488.24       6971.13        99.81 o                         
   3   6   3       1285.49       1358.11        26.23 o                         
   4   6   3         47.65         57.34         4.44 o                         
   5   6   3         66.53         72.93         6.26 o                         
   6   6   3         78.44         83.55         7.26 o                         
   7   6   3        982.77        970.25        22.53 o                         
   8   6   3        237.17        234.30        44.15 o                         
   9   6   3         12.05          9.44        14.92 o                         
  10   6   3         30.54         37.12        33.56 o                         
  11   6   3         17.93        -24.44        39.67 o                         
   1   7   3         55.37         44.71         4.72 o                         
   2   7   3        254.65        244.44        10.83 o                         
   3   7   3          4.18          7.58         8.89 o                         
   4   7   3        859.38        801.32        17.73 o                         
   5   7   3        118.03        127.18         6.94 o                         
   6   7   3        684.51        636.31        18.01 o                         
   7   7   3          0.04          8.04         8.80 o                         
   8   7   3         31.18         60.64        11.58 o                         
   9   7   3         14.48         17.85        16.28 o                         
  10   7   3         18.92         16.11        49.43 o                         
  11   7   3         61.15        109.91        42.38 o                         
   0   8   3       2472.62       2733.65        58.32 o                         
   1   8   3         20.04         30.71         3.93 o                         
   2   8   3       1107.88       1104.99        20.27 o                         
   3   8   3        363.55        404.33        10.26 o                         
   4   8   3        411.17        454.69        17.21 o                         
   5   8   3       2729.94       2598.70        72.08 o                         
   6   8   3       1384.30       1262.20        35.93 o                         
   7   8   3        243.44        226.87        24.99 o                         
   8   8   3          1.91         42.05        34.43 o                         
   9   8   3          0.01          3.23        28.77 o                         
  10   8   3          4.34        -30.64        34.16 o                         
   1   9   3         28.52         31.96         4.50 o                         
   2   9   3        131.30        150.91         9.44 o                         
   3   9   3         40.09         42.92        13.05 o                         
   4   9   3        701.17        742.39        24.16 o                         
   5   9   3       2254.59       2212.30        62.43 o                         
   6   9   3       1523.11       1415.02        57.76 o                         
   7   9   3        547.33        472.32        40.14 o                         
   8   9   3        269.15        296.62        46.10 o                         
   9   9   3        250.25        360.19        38.65 o                         
  10   9   3          0.03        -50.54        50.54 o                         
   0  10   3         22.16         25.55         7.78 o                         
   1  10   3         96.12        105.58         5.85 o                         
   2  10   3        205.82        214.78        15.00 o                         
   3  10   3        244.15        260.09        11.94 o                         
   4  10   3         12.30         11.62         5.46 o                         
   5  10   3        364.30        366.78        11.29 o                         
   6  10   3          8.54         29.29        27.02 o                         
   7  10   3         69.45        111.35        31.95 o                         
   8  10   3          3.49         76.82        34.32 o                         
   9  10   3          0.09         14.80        64.70 o                         
   1  11   3         81.41        111.00         7.22 o                         
   2  11   3        317.74        349.29        11.07 o                         
   3  11   3         33.13         36.16        11.39 o                         
   4  11   3         24.15         41.05        17.48 o                         
   5  11   3         31.26         28.00        21.66 o                         
   6  11   3          0.00          7.81        22.77 o                         
   7  11   3         32.31         22.22        20.33 o                         
   8  11   3         32.41         34.88        34.67 o                         
   9  11   3         19.48         37.31        35.54 o                         
   0  12   3        188.56        206.61        12.77 o                         
   1  12   3        162.89        153.57         8.22 o                         
   2  12   3        865.62        976.93        33.32 o                         
   3  12   3        749.67        823.56        29.26 o                         
   4  12   3         88.52         58.32        15.32 o                         
   5  12   3          0.64          2.55        18.94 o                         
   6  12   3         13.67        -19.85        19.85 o                         
   7  12   3         50.56         42.17        24.34 o                         
   8  12   3          0.54         22.02        35.27 o                         
   1  13   3        281.54        307.19        14.54 o                         
   2  13   3         69.91         87.03        13.61 o                         
   3  13   3        204.44        224.99        20.39 o                         
   4  13   3         25.98         17.90        37.49 o                         
   5  13   3         10.03         21.28        28.33 o                         
   6  13   3         61.66         92.49        46.10 o                         
   7  13   3         63.80        138.33        44.99 o                         
   8  13   3          0.09         40.07        51.65 o                         
   0  14   3        109.51        114.41        18.88 o                         
   1  14   3         10.28          0.11        15.71 o                         
   2  14   3        173.37        168.68        20.55 o                         
   3  14   3         53.39         55.15        19.29 o                         
   4  14   3        155.93        130.43        29.16 o                         
   5  14   3         56.00         69.45        30.83 o                         
   6  14   3         29.39         58.33        71.92 o                         
   7  14   3         92.46         84.70        46.38 o                         
   1  15   3         29.10         38.38        20.81 o                         
   2  15   3          1.05         -7.30        16.92 o                         
   3  15   3         13.77         11.67        24.99 o                         
   4  15   3        137.30        110.62        29.33 o                         
   5  15   3         19.90         98.86        33.77 o                         
   6  15   3        105.27        128.63        27.46 o                         
   0  16   3        537.07        467.64        58.87 o                         
   1  16   3         40.91         66.09        44.43 o                         
   3  16   3          9.48          5.55        29.44 o                         
   4  16   3        443.99        493.25        37.10 o                         
   5  16   3          0.52        -25.79        28.27 o                         
   1  17   3         17.92         73.31        51.10 o                         
   1   0   4        186.51        193.83        10.00 o                         
   2   0   4       5039.38       5118.52       128.30 o                         
   3   0   4         76.38         45.54         6.66 o                         
   4   0   4       2763.28       2910.82        68.31 o                         
   5   0   4        671.22        704.24        21.66 o                         
   6   0   4       2481.46       2482.06        60.54 o                         
   7   0   4        258.85        248.82        23.33 o                         
   8   0   4        681.68        765.89        39.99 o                         
   9   0   4        446.01        512.63        37.21 o                         
  10   0   4        945.30        974.72        50.54 o                         
  11   0   4        129.21        108.86        32.21 o                         
  12   0   4        118.09        205.50        61.65 o                         
   1   1   4      11954.84      10570.58       250.72 o                         
   2   1   4       1498.50       1435.44        21.73 o                         
   3   1   4        683.82        696.16        12.72 o                         
   4   1   4       2705.07       2876.18        45.93 o                         
   5   1   4          0.49          9.51        13.05 o                         
   6   1   4         38.04         53.02         8.22 o                         
   7   1   4          3.45         42.64        15.27 o                         
   8   1   4         30.81         18.79        29.99 o                         
   9   1   4        238.48        276.84        19.44 o                         
  10   1   4         50.45         56.09        31.10 o                         
  11   1   4         31.84         -7.26        24.54 o                         
  12   1   4         40.94         45.56        29.03 o                         
   0   2   4        301.88        334.35         8.89 o                         
   1   2   4        965.60        947.51        24.16 o                         
   2   2   4       3169.68       2983.75        44.75 o                         
   3   2   4        888.18        807.23        20.27 o                         
   4   2   4       3352.29       3392.63        51.62 o                         
   5   2   4         67.77         53.37         6.00 o                         
   6   2   4       3657.49       3683.63        62.86 o                         
   7   2   4        326.60        332.12        12.94 o                         
   8   2   4        362.34        367.10        22.77 o                         
   9   2   4         46.89         41.60        16.66 o                         
  10   2   4        205.86        306.18        24.13 o                         
  11   2   4          0.94         41.43        22.77 o                         
   1   3   4        392.71        386.71         8.05 o                         
   2   3   4       1095.57       1121.55        36.93 o                         
   3   3   4          0.82          4.10         4.11 o                         
   4   3   4        274.15        283.17         8.22 o                         
   5   3   4        118.75        127.38         7.04 o                         
   6   3   4        873.56        860.20        64.43 o                         
   7   3   4         46.75         60.57         9.22 o                         
   8   3   4        433.62        397.47        38.04 o                         
   9   3   4         20.16         42.40        17.35 o                         
  10   3   4        167.39        198.48        22.74 o                         
  11   3   4         39.88         44.97        20.88 o                         
   0   4   4       1021.18       1046.36        22.22 o                         
   1   4   4        220.87        214.15        11.39 o                         
   2   4   4       6957.62       7054.08       106.43 o                         
   3   4   4       1911.09       1924.31        31.63 o                         
   4   4   4       6372.02       6611.76        95.60 o                         
   5   4   4         15.66         26.88        13.33 o                         
   6   4   4        155.18        151.35         8.64 o                         
   7   4   4          0.00         56.18         9.96 o                         
   8   4   4        165.63        193.17        22.22 o                         
   9   4   4       1060.14       1184.92        47.76 o                         
  10   4   4        105.62         94.26        19.93 o                         
  11   4   4          1.39         -0.94        26.90 o                         
   1   5   4        201.81        184.03         5.29 o                         
   2   5   4       5075.99       5172.11        77.76 o                         
   3   5   4        128.49        144.51        10.55 o                         
   4   5   4        141.11        149.66         6.25 o                         
   5   5   4        153.95        163.18         7.07 o                         
   6   5   4          2.13          1.36         8.89 o                         
   7   5   4        756.18        663.81        18.18 o                         
   8   5   4         51.45         46.65        12.54 o                         
   9   5   4          4.48         43.74        17.47 o                         
  10   5   4         19.70         15.49        24.54 o                         
  11   5   4          3.38        -35.07        35.07 o                         
   0   6   4        362.54        373.23        11.11 o                         
   1   6   4       1206.72       1250.73        19.44 o                         
   2   6   4        369.87        397.40        10.27 o                         
   3   6   4        688.25        705.93        21.38 o                         
   4   6   4        693.00        682.57        15.83 o                         
   5   6   4         75.55         71.60        15.83 o                         
   6   6   4        121.07        147.05        11.68 o                         
   7   6   4        604.95        609.56        17.27 o                         
   8   6   4        278.42        322.99        18.23 o                         
   9   6   4         13.57          5.31        36.10 o                         
  10   6   4          1.01         -0.89        22.20 o                         
  11   6   4          0.01         -3.56        38.46 o                         
   1   7   4         29.59         29.27         3.53 o                         
   2   7   4       2210.50       2426.16        38.73 o                         
   3   7   4         36.72         45.22         5.20 o                         
   4   7   4        138.41        136.01         7.99 o                         
   5   7   4        130.65        231.24        15.83 o                         
   6   7   4        260.78        321.18        38.60 o                         
   7   7   4        756.55        746.26        21.97 o                         
   8   7   4          2.59         29.11        12.37 o                         
   9   7   4          0.54          4.02        21.94 o                         
  10   7   4          1.12        -11.66        58.32 o                         
  11   7   4        158.68        258.79        44.08 o                         
   0   8   4       1258.39       1226.31        31.66 o                         
   1   8   4          4.42         -3.61         3.61 o                         
   2   8   4        609.46        622.34        14.44 o                         
   3   8   4          1.05         -0.66         6.14 o                         
   4   8   4        168.00        136.86         8.40 o                         
   5   8   4        185.08        203.33        11.15 o                         
   6   8   4         74.62         73.46        24.72 o                         
   7   8   4        182.85        118.44        15.93 o                         
   8   8   4        282.59        294.07        72.48 o                         
   9   8   4        119.07         93.81        51.10 o                         
  10   8   4          9.99         16.94        54.98 o                         
   1   9   4        158.48        175.45         6.25 o                         
   2   9   4        701.85        705.87        14.78 o                         
   3   9   4        149.27        137.82         7.87 o                         
   4   9   4          6.60         21.04         8.14 o                         
   5   9   4        828.61        778.28        21.22 o                         
   6   9   4        624.70        564.89        37.01 o                         
   7   9   4         35.80         42.77        31.38 o                         
   8   9   4        103.67        161.85        31.62 o                         
   9   9   4          1.13        -32.57        33.83 o                         
  10   9   4         92.33         29.99        53.87 o                         
   0  10   4         72.35         73.87         7.78 o                         
   1  10   4        303.47        276.73        13.88 o                         
   2  10   4         93.40        124.19         7.90 o                         
   3  10   4        919.72        850.38        20.42 o                         
   4  10   4        131.14        132.61        29.16 o                         
   5  10   4         69.49        141.93        51.10 o                         
   6  10   4         15.25         15.88        17.45 o                         
   7  10   4        264.10        305.73        51.65 o                         
   8  10   4          0.81          8.89        43.88 o                         
   9  10   4          1.87         24.97        52.21 o                         
   1  11   4        179.36        195.89         7.65 o                         
   2  11   4        564.02        549.83        14.89 o                         
   3  11   4        169.39        161.85        48.04 o                         
   4  11   4        469.49        430.83        29.44 o                         
   5  11   4         56.21         17.26        20.34 o                         
   6  11   4        324.39        281.56        34.62 o                         
   7  11   4         42.36         67.39        71.65 o                         
   8  11   4          0.00         -5.77        65.26 o                         
   9  11   4         28.46         48.44        33.66 o                         
   0  12   4       1765.40       1751.16        36.10 o                         
   1  12   4        581.68        580.50        14.39 o                         
   2  12   4        769.68        751.14        53.87 o                         
   3  12   4        109.81        100.04        10.93 o                         
   4  12   4         15.66         10.10        18.41 o                         
   5  12   4          3.53        -11.37        21.38 o                         
   6  12   4         34.75         40.38        23.46 o                         
   7  12   4         65.91         68.03        53.60 o                         
   8  12   4         33.45         47.41        29.15 o                         
   1  13   4         40.70         46.32         9.94 o                         
   2  13   4        277.50        270.04        19.72 o                         
   3  13   4         21.40         51.28        16.66 o                         
   4  13   4        153.51        135.46        33.05 o                         
   5  13   4         30.81         54.12        41.10 o                         
   6  13   4         87.71         58.94        24.69 o                         
   7  13   4         11.09         31.64        23.41 o                         
   8  13   4         52.38         83.84        37.90 o                         
   0  14   4        143.94        137.18        23.33 o                         
   1  14   4         44.01         46.02        14.12 o                         
   2  14   4        557.14        532.40        24.74 o                         
   3  14   4          0.01        -19.75        26.94 o                         
   4  14   4         78.49        164.92        22.29 o                         
   5  14   4         98.91        111.60        64.43 o                         
   6  14   4          4.50         37.91        29.08 o                         
   7  14   4         83.45         40.33        29.43 o                         
   1  15   4        162.24        118.81        31.66 o                         
   2  15   4        138.32        139.60        19.62 o                         
   3  15   4          2.85         27.74        20.20 o                         
   4  15   4         92.56        120.63        23.82 o                         
   5  15   4          4.51         39.15        21.95 o                         
   6  15   4        149.38        167.78        28.45 o                         
   0  16   4        388.99        426.54        64.43 o                         
   1  16   4         72.50         62.16        74.15 o                         
   2  16   4          6.02        -39.43        53.32 o                         
   3  16   4          0.82         -6.66        29.44 o                         
   4  16   4         24.48         56.09        34.43 o                         
   1  17   4         62.53        148.85        37.21 o                         
   1   1   5       1944.88       1763.85        49.71 o                         
   2   1   5        608.88        560.27        12.77 o                         
   3   1   5        316.53        282.92         7.34 o                         
   4   1   5        163.87        161.85         9.44 o                         
   5   1   5        267.21        262.21         8.53 o                         
   6   1   5        174.72        164.09        10.01 o                         
   7   1   5         19.63         -2.99        11.07 o                         
   8   1   5         46.42         43.50        21.10 o                         
   9   1   5       1008.67        999.76        35.15 o                         
  10   1   5        852.80        824.10        34.56 o                         
  11   1   5        617.71        666.34        41.93 o                         
   0   2   5       5565.65       5378.44       143.85 o                         
   1   2   5          6.61          0.79        10.27 o                         
   2   2   5        243.32        221.78         4.90 o                         
   3   2   5       1702.65       1793.84        41.38 o                         
   4   2   5        634.14        717.65        17.49 o                         
   5   2   5        274.93        305.68         9.62 o                         
   6   2   5        283.84        319.19        19.72 o                         
   7   2   5        508.09        514.79        16.29 o                         
   8   2   5        643.38        591.67        24.59 o                         
   9   2   5         74.81         40.09        17.31 o                         
  10   2   5        182.32        164.71        22.77 o                         
  11   2   5        158.22        170.32        36.38 o                         
   1   3   5       1158.87       1038.01        20.27 o                         
   2   3   5        553.92        525.08         9.40 o                         
   3   3   5       2002.38       2136.66        32.48 o                         
   4   3   5       1010.75        996.16        19.05 o                         
   5   3   5        582.57        593.85        12.49 o                         
   6   3   5       1372.11       1311.16        49.71 o                         
   7   3   5         53.77         51.99         9.40 o                         
   8   3   5         13.75         28.01        19.44 o                         
   9   3   5         15.26         25.67        29.99 o                         
  10   3   5          1.02         16.23        18.01 o                         
  11   3   5         12.63         55.07        22.58 o                         
   0   4   5        290.91        311.02         9.44 o                         
   1   4   5       3474.93       3500.61        55.17 o                         
   2   4   5        271.03        377.74         8.83 o                         
   3   4   5        525.42        601.18        10.94 o                         
   4   4   5        528.09        566.03        13.20 o                         
   5   4   5        178.33        156.83         7.19 o                         
   6   4   5        102.35        103.19        24.44 o                         
   7   4   5       1231.31       1185.18        25.05 o                         
   8   4   5        301.17        304.35        17.21 o                         
   9   4   5        455.57        501.92        25.52 o                         
  10   4   5          0.07        -14.03        18.58 o                         
  11   4   5          3.03         49.43        58.87 o                         
   1   5   5        320.69        409.34         9.07 o                         
   2   5   5         43.02         67.29         6.66 o                         
   3   5   5        323.04        379.63        19.72 o                         
   4   5   5        142.47        156.26        20.83 o                         
   5   5   5        169.60        184.16         8.73 o                         
   6   5   5       1526.36       1417.64        29.60 o                         
   7   5   5          1.41          4.17        13.33 o                         
   8   5   5        389.08        379.68        18.74 o                         
   9   5   5         92.67         78.08        20.55 o                         
  10   5   5          0.19         -8.04        30.42 o                         
  11   5   5          8.20        -10.58        35.89 o                         
   0   6   5        686.88        767.56        19.44 o                         
   1   6   5        183.04        177.05         5.50 o                         
   2   6   5        834.32        779.47        14.07 o                         
   3   6   5        110.98        142.11         4.42 o                         
   4   6   5        341.00        348.01        36.93 o                         
   5   6   5        588.48        541.73        24.16 o                         
   6   6   5        165.18        179.75        11.42 o                         
   7   6   5        197.66        216.21        13.73 o                         
   8   6   5          7.34          7.92        11.97 o                         
   9   6   5         58.29         63.57        15.48 o                         
  10   6   5          3.83         10.35        20.97 o                         
  11   6   5          0.65         10.48        41.90 o                         
   1   7   5       1015.01       1010.69        16.60 o                         
   2   7   5        481.19        575.53        11.39 o                         
   3   7   5        275.78        303.27         9.44 o                         
   4   7   5         70.53         77.62         7.43 o                         
   5   7   5       1733.25       1767.00        31.38 o                         
   6   7   5        292.63        290.74        64.98 o                         
   7   7   5        175.03        148.19        10.66 o                         
   8   7   5         25.98         34.03        13.33 o                         
   9   7   5        339.45        332.32        29.07 o                         
  10   7   5        212.60        143.29        35.74 o                         
   0   8   5        421.98        437.65        12.22 o                         
   1   8   5        301.28        320.75         8.61 o                         
   2   8   5         88.44        116.44        16.11 o                         
   3   8   5        767.78        774.97        29.16 o                         
   4   8   5         36.09         32.02         6.94 o                         
   5   8   5        329.99        301.87        13.74 o                         
   6   8   5         53.82         77.08        31.10 o                         
   7   8   5         47.70         41.27        21.38 o                         
   8   8   5        294.58        346.85        56.65 o                         
   9   8   5          0.95        -29.42        29.42 o                         
  10   8   5        228.65        218.33        50.54 o                         
   1   9   5        103.58        137.13         8.33 o                         
   2   9   5          6.31          2.14         6.66 o                         
   3   9   5        221.63        215.52        15.27 o                         
   4   9   5        396.00        327.48        16.01 o                         
   5   9   5         18.63         26.53         8.27 o                         
   6   9   5         38.79         53.80        18.05 o                         
   7   9   5        112.33         94.39        41.93 o                         
   8   9   5         28.16         28.52        28.78 o                         
   9   9   5         74.01        122.32        32.23 o                         
  10   9   5         90.32        107.79        39.57 o                         
   0  10   5        128.74        118.85         8.33 o                         
   1  10   5          0.11          5.55         4.71 o                         
   2  10   5          4.82          2.70         6.66 o                         
   3  10   5       1550.43       1562.73        33.38 o                         
   4  10   5        260.78        230.00        11.50 o                         
   5  10   5         49.42         95.56        18.18 o                         
   6  10   5         16.91         53.72        23.05 o                         
   7  10   5        231.81        186.31        31.80 o                         
   8  10   5        458.39        448.30        30.41 o                         
   9  10   5        121.37        115.08        39.97 o                         
   1  11   5         24.68         31.34         5.46 o                         
   2  11   5          0.15         -4.73         9.72 o                         
   3  11   5         85.02        114.52        25.55 o                         
   4  11   5        500.72        496.86        19.41 o                         
   5  11   5        193.86        129.98        21.02 o                         
   6  11   5          1.88         16.71        25.10 o                         
   7  11   5        140.42        138.94        25.58 o                         
   8  11   5        107.22         94.61        30.08 o                         
   9  11   5         75.78        115.12        62.48 o                         
   0  12   5         90.64         97.19        10.00 o                         
   1  12   5        565.15        576.02        17.21 o                         
   2  12   5        243.67        246.25        14.74 o                         
   3  12   5        177.81        175.85        13.96 o                         
   4  12   5          0.60         16.87        25.55 o                         
   5  12   5         30.31         27.32        18.92 o                         
   6  12   5         23.54         56.30        35.27 o                         
   7  12   5        172.06        107.14        34.16 o                         
   8  12   5        161.36        189.60        42.21 o                         
   1  13   5         62.07         67.56        12.52 o                         
   2  13   5         96.14         85.73        12.00 o                         
   3  13   5         54.26         60.09        18.01 o                         
   4  13   5        184.74        165.37        21.88 o                         
   5  13   5        278.14        273.23        24.02 o                         
   6  13   5          7.31         -9.61        22.01 o                         
   7  13   5          5.90         -7.76        36.89 o                         
   0  14   5          8.65         22.22        21.66 o                         
   1  14   5          0.00         14.44        18.88 o                         
   2  14   5         29.53         40.91        15.61 o                         
   3  14   5         17.00          9.21        18.58 o                         
   4  14   5        251.61        283.78        32.50 o                         
   5  14   5         23.35         56.78        26.94 o                         
   6  14   5         29.42         58.41        25.56 o                         
   7  14   5          6.75          3.34        27.59 o                         
   1  15   5         52.52         48.41        23.20 o                         
   2  15   5        167.32        199.94        25.55 o                         
   3  15   5        199.37        229.46        25.08 o                         
   4  15   5        113.30         68.40        45.54 o                         
   5  15   5         46.83         24.44        33.88 o                         
   6  15   5         25.58         74.11        26.49 o                         
   0  16   5       1241.53       1175.22        93.86 o                         
   1  16   5          7.11        -32.78        32.78 o                         
   2  16   5         19.57         16.25        28.24 o                         
   3  16   5        181.44        156.07        34.43 o                         
   4  16   5         25.95          0.00        27.77 o                         
   1  17   5         26.36         19.57        29.99 o                         
   0   0   6       4512.35       4287.65       216.60 o                         
   1   0   6      50705.99      47757.27      1399.04 o                         
   2   0   6        794.06        727.57        21.66 o                         
   3   0   6       2116.98       1991.65        45.54 o                         
   4   0   6       1587.92       1750.05        39.99 o                         
   5   0   6       3529.03       3668.38        88.86 o                         
   6   0   6         27.35         32.77        11.11 o                         
   7   0   6         60.56         39.99        16.66 o                         
   8   0   6        188.47        138.85        25.55 o                         
   9   0   6          4.88        -11.11        22.22 o                         
  10   0   6        311.46        353.23        36.66 o                         
  11   0   6         54.35         25.55        33.32 o                         
   1   1   6       1302.05       1203.26        27.62 o                         
   2   1   6      18720.50      17758.72       310.96 o                         
   3   1   6       1798.60       1765.27        60.82 o                         
   4   1   6       1322.97       1405.43        28.05 o                         
   5   1   6        256.85        221.40         7.87 o                         
   6   1   6        115.89        126.03        10.00 o                         
   7   1   6        147.59        152.60        13.48 o                         
   8   1   6        199.45        217.06        41.10 o                         
   9   1   6        124.59        128.71        19.02 o                         
  10   1   6         86.85        123.76        21.59 o                         
  11   1   6         17.83         52.08        22.77 o                         
   0   2   6         98.63         94.97         7.22 o                         
   1   2   6         56.86         46.28         6.66 o                         
   2   2   6       1644.81       1632.36        26.54 o                         
   3   2   6        908.54        841.05        31.10 o                         
   4   2   6         21.85         27.97         5.46 o                         
   5   2   6         83.72         98.27        13.88 o                         
   6   2   6        129.35        138.19         8.67 o                         
   7   2   6         46.86         56.09        16.94 o                         
   8   2   6        479.40        474.22        18.78 o                         
   9   2   6        201.89        227.64        19.99 o                         
  10   2   6        207.16        151.10        24.92 o                         
  11   2   6         20.57         51.65        23.96 o                         
   1   3   6        654.94        664.33        16.44 o                         
   2   3   6        841.07        922.27        23.72 o                         
   3   3   6       5836.06       5928.49        85.98 o                         
   4   3   6         35.98         35.75        13.61 o                         
   5   3   6        497.60        540.65        36.93 o                         
   6   3   6        109.66        138.03         9.79 o                         
   7   3   6        104.46        105.45        10.40 o                         
   8   3   6       1985.64       1997.75        60.82 o                         
   9   3   6        225.68        239.00        38.32 o                         
  10   3   6         22.66         26.84        25.83 o                         
  11   3   6          0.27         24.63        22.06 o                         
   0   4   6       2230.40       2178.26        52.21 o                         
   1   4   6        502.19        549.95        11.19 o                         
   2   4   6        258.69        270.04         8.14 o                         
   3   4   6         43.81         44.00         4.40 o                         
   4   4   6        291.09        305.56        10.85 o                         
   5   4   6       1696.98       1654.89        35.59 o                         
   6   4   6        707.49        682.96        34.43 o                         
   7   4   6        164.76        145.71        10.91 o                         
   8   4   6        708.34        635.60        23.17 o                         
   9   4   6         45.09         49.95        17.23 o                         
  10   4   6         47.95         37.50        18.80 o                         
  11   4   6         37.11         47.87        41.65 o                         
   1   5   6         40.60         58.98         4.27 o                         
   2   5   6        361.07        380.12        23.60 o                         
   3   5   6       1270.46       1387.04        26.10 o                         
   4   5   6         13.57         24.24         8.05 o                         
   5   5   6         26.38         34.50         7.87 o                         
   6   5   6        110.33        126.10        13.88 o                         
   7   5   6        942.33        956.99        28.05 o                         
   8   5   6         18.94         19.40        11.93 o                         
   9   5   6          5.57        -20.83        23.33 o                         
  10   5   6          3.12         -4.16        20.60 o                         
  11   5   6          9.11        -75.90        76.64 o                         
   0   6   6       6059.08       6538.11       152.18 o                         
   1   6   6       1399.03       1603.12        27.75 o                         
   2   6   6         50.65         68.62         4.71 o                         
   3   6   6        176.14        201.42         5.96 o                         
   4   6   6        267.09        278.93        23.05 o                         
   5   6   6        120.14        153.32        31.10 o                         
   6   6   6        371.76        384.42        19.72 o                         
   7   6   6          1.39         36.35        65.26 o                         
   8   6   6        206.64        174.69        61.09 o                         
   9   6   6        140.42        178.16        62.20 o                         
  10   6   6          0.03         -9.19        20.54 o                         
  11   6   6          7.04         64.28        39.47 o                         
   1   7   6        231.75        279.59         7.59 o                         
   2   7   6        255.06        283.94        26.10 o                         
   3   7   6       1577.12       1550.34        35.55 o                         
   4   7   6        312.82        268.85        12.80 o                         
   5   7   6         49.71         84.71         7.50 o                         
   6   7   6        873.44        877.96        47.21 o                         
   7   7   6        313.25        317.22        16.97 o                         
   8   7   6         26.68         33.37        17.57 o                         
   9   7   6          0.19          8.41        25.55 o                         
  10   7   6         12.73        -15.00        61.65 o                         
   0   8   6          3.48          3.33         5.55 o                         
   1   8   6       2899.16       3022.27        47.23 o                         
   2   8   6         47.29         50.54         5.03 o                         
   3   8   6        821.87        835.11        22.12 o                         
   4   8   6         84.99         94.21        10.83 o                         
   5   8   6        843.11        860.38        22.69 o                         
   6   8   6         45.75         37.56        12.50 o                         
   7   8   6          0.76          0.95        15.13 o                         
   8   8   6          0.15         12.94        15.78 o                         
   9   8   6         42.73        147.92        74.98 o                         
  10   8   6        122.81        198.69        46.65 o                         
   1   9   6          7.60          7.52         4.66 o                         
   2   9   6        171.00        170.21        16.94 o                         
   3   9   6         29.11         39.39        10.00 o                         
   4   9   6          0.02         -8.33        10.91 o                         
   5   9   6         89.69         83.95        11.94 o                         
   6   9   6        269.14        212.58        55.26 o                         
   7   9   6         93.66         82.84        13.62 o                         
   8   9   6         24.29         26.79        30.74 o                         
   9   9   6        281.12        377.43        41.32 o                         
  10   9   6         37.78         -5.35        41.90 o                         
   0  10   6       1055.18       1138.00        34.43 o                         
   1  10   6       1174.31       1187.87        21.56 o                         
   2  10   6        275.45        253.72        11.07 o                         
   3  10   6       1152.71       1146.16        29.89 o                         
   4  10   6        481.55        483.77        21.41 o                         
   5  10   6         47.92         30.62        16.14 o                         
   6  10   6         19.62         21.20        12.56 o                         
   7  10   6         69.86         49.15        42.77 o                         
   8  10   6          1.02         27.54        22.71 o                         
   9  10   6        177.01        210.49        53.32 o                         
   1  11   6       1668.46       1689.05        29.71 o                         
   2  11   6        206.74        189.25        12.22 o                         
   3  11   6        942.07        815.61        38.04 o                         
   4  11   6          0.33         18.00        10.85 o                         
   5  11   6        112.87        128.05        18.08 o                         
   6  11   6         17.56         21.64        24.89 o                         
   7  11   6          0.86         -3.84        21.91 o                         
   8  11   6         81.62         87.73        40.01 o                         
   9  11   6         48.31         93.31        44.90 o                         
   0  12   6        993.60        931.95        24.44 o                         
   1  12   6       3608.82       3367.67        67.76 o                         
   2  12   6         18.79         30.82        11.47 o                         
   3  12   6        551.42        502.74        20.14 o                         
   4  12   6         16.44         52.76        21.99 o                         
   5  12   6         42.08         62.83        19.05 o                         
   6  12   6        143.75        164.53        28.05 o                         
   7  12   6        257.15        241.37        32.56 o                         
   8  12   6         37.16         63.73        32.40 o                         
   1  13   6        118.05        120.90        14.44 o                         
   2  13   6        233.92        267.37        17.36 o                         
   3  13   6         30.33         48.93        18.40 o                         
   4  13   6         99.00         88.53        21.88 o                         
   5  13   6          2.49         -1.12        28.62 o                         
   6  13   6        232.96        282.53        27.52 o                         
   7  13   6         16.17        -31.66        31.66 o                         
   0  14   6         38.18         24.99        22.22 o                         
   1  14   6         18.04         57.89        19.44 o                         
   2  14   6         36.00         42.21        26.66 o                         
   3  14   6        414.57        378.21        25.06 o                         
   4  14   6          3.75         16.66        30.82 o                         
   5  14   6         78.21        104.46        21.91 o                         
   6  14   6        296.04        348.14        34.71 o                         
   7  14   6        382.31        336.13        49.05 o                         
   1  15   6         39.08         79.56        47.49 o                         
   2  15   6         22.83         -5.00        25.55 o                         
   3  15   6        111.36        118.06        28.05 o                         
   4  15   6         88.80         96.80        25.83 o                         
   5  15   6         93.88        144.14        21.73 o                         
   0  16   6          0.39        -33.88        47.76 o                         
   1  16   6          2.32         13.99        83.59 o                         
   2  16   6         24.31         -3.11        31.99 o                         
   3  16   6        118.97        124.41        27.77 o                         
   4  16   6          0.11         12.97        24.72 o                         
   1  17   6         12.65         44.43        28.88 o                         
   2  17   6        310.88        306.91        36.23 o                         
   1   1   7        492.79        499.00        12.33 o                         
   2   1   7         74.29         73.21        11.66 o                         
   3   1   7          9.07         14.77         7.50 o                         
   4   1   7       1111.22       1132.60        25.27 o                         
   5   1   7          8.24          6.19         5.33 o                         
   6   1   7        103.17        107.05        12.77 o                         
   7   1   7          6.87         20.71        11.19 o                         
   8   1   7          3.68         38.84        12.70 o                         
   9   1   7          1.67         27.26        17.61 o                         
  10   1   7         60.32         83.46        20.02 o                         
  11   1   7         34.42         10.81        22.13 o                         
   0   2   7       1621.26       1448.47        44.99 o                         
   1   2   7       1606.44       1503.60        48.04 o                         
   2   2   7        492.79        510.69        39.43 o                         
   3   2   7       7096.94       7484.82       203.55 o                         
   4   2   7        160.67        187.78        14.72 o                         
   5   2   7        448.74        431.76        13.44 o                         
   6   2   7         71.73         87.46        11.39 o                         
   7   2   7        113.03         93.73        14.72 o                         
   8   2   7         48.08         72.20        13.48 o                         
   9   2   7        484.94        517.11        27.28 o                         
  10   2   7         44.59         16.54        18.55 o                         
  11   2   7        126.66        105.80        24.99 o                         
   1   3   7         36.27         40.79         4.79 o                         
   2   3   7       4886.49       4724.20        93.79 o                         
   3   3   7        495.64        493.05         9.72 o                         
   4   3   7         20.19         27.03         8.05 o                         
   5   3   7        661.16        618.61        14.66 o                         
   6   3   7         30.72         39.86         8.73 o                         
   7   3   7         74.50         76.25        10.58 o                         
   8   3   7         30.27         57.59        20.55 o                         
   9   3   7        160.71        138.60        18.85 o                         
  10   3   7        113.65        117.57        25.22 o                         
  11   3   7        384.93        364.45        35.40 o                         
   0   4   7       5180.14       4946.90       148.29 o                         
   1   4   7          1.10          2.94         4.11 o                         
   2   4   7         19.63         19.42         4.44 o                         
   3   4   7         12.81          8.46         4.11 o                         
   4   4   7        256.76        264.46         7.59 o                         
   5   4   7       1299.21       1231.16        26.81 o                         
   6   4   7        183.35        183.54        23.33 o                         
   7   4   7        179.38        175.66        13.45 o                         
   8   4   7          7.09         38.21        13.73 o                         
   9   4   7         67.23         84.70        33.88 o                         
  10   4   7          7.40         34.70        20.02 o                         
  11   4   7         47.58         47.66        31.38 o                         
   1   5   7       5353.69       5586.46        85.00 o                         
   2   5   7       1999.52       2227.53        35.74 o                         
   3   5   7       3387.30       3508.15        99.14 o                         
   4   5   7       1510.61       1574.55        26.28 o                         
   5   5   7        436.63        413.26        12.22 o                         
   6   5   7        103.09        140.19        13.33 o                         
   7   5   7        532.66        588.80        43.32 o                         
   8   5   7         30.06         32.55        14.69 o                         
   9   5   7         50.90         75.98        25.83 o                         
  10   5   7         44.21         73.50        34.35 o                         
  11   5   7        173.07        176.17        46.79 o                         
   0   6   7        773.21        820.32        20.55 o                         
   1   6   7       3660.07       3801.95        67.48 o                         
   2   6   7        915.40       1045.80        18.90 o                         
   3   6   7          0.03          8.60         4.20 o                         
   4   6   7        309.11        287.26         9.47 o                         
   5   6   7       2384.93       2316.05        52.76 o                         
   6   6   7         46.95         53.61         8.58 o                         
   7   6   7        514.07        440.02        63.04 o                         
   8   6   7         56.26         72.98        20.27 o                         
   9   6   7          7.69         61.20        28.86 o                         
  10   6   7          8.51        -12.86        24.16 o                         
  11   6   7        107.62        152.06        62.76 o                         
   1   7   7         34.21         44.89         5.55 o                         
   2   7   7        571.85        562.69        24.16 o                         
   3   7   7         11.30         27.85         8.33 o                         
   4   7   7         64.30         65.23         4.72 o                         
   5   7   7         14.10         22.64         5.01 o                         
   6   7   7        221.15        239.98        17.22 o                         
   7   7   7         92.45         81.65        14.44 o                         
   8   7   7         62.34         38.47        28.24 o                         
   9   7   7         33.19         30.01        19.73 o                         
  10   7   7          9.43         25.15        43.04 o                         
   0   8   7       3121.07       3322.37        64.43 o                         
   1   8   7       1225.29       1393.91        23.95 o                         
   2   8   7         17.75         21.24         4.66 o                         
   3   8   7        113.36        102.51        10.21 o                         
   4   8   7         91.39        130.39        22.77 o                         
   5   8   7        487.68        419.99        16.74 o                         
   6   8   7          3.24         18.35        12.50 o                         
   7   8   7        636.84        617.93        33.15 o                         
   8   8   7         47.67         74.69        18.61 o                         
   9   8   7         13.89         30.49        31.10 o                         
  10   8   7         78.68        134.58        57.21 o                         
   1   9   7        255.87        260.13         7.85 o                         
   2   9   7          2.34         13.64         8.41 o                         
   3   9   7         23.30         20.76        13.61 o                         
   4   9   7          3.28         -0.93        12.28 o                         
   5   9   7       1776.68       1581.51        46.51 o                         
   6   9   7        671.07        633.12        31.10 o                         
   7   9   7        389.28        396.12        20.18 o                         
   8   9   7        184.91        181.02        25.90 o                         
   9   9   7        187.25        279.12        38.80 o                         
  10   9   7          1.05         68.47        44.27 o                         
   0  10   7       2035.65       2001.09        44.99 o                         
   1  10   7          0.08         -4.63         5.29 o                         
   2  10   7        209.99        206.71        10.81 o                         
   3  10   7          0.27          0.95        20.55 o                         
   4  10   7          0.27         33.98        13.33 o                         
   5  10   7        109.65        101.81        30.55 o                         
   6  10   7         41.95         51.13        11.69 o                         
   7  10   7        135.01        130.90        40.82 o                         
   8  10   7        111.55        111.92        69.98 o                         
   9  10   7        218.92        305.42        48.60 o                         
   1  11   7         71.46         72.07         7.19 o                         
   2  11   7          7.11         12.58        13.88 o                         
   3  11   7          9.96         27.80         9.77 o                         
   4  11   7        418.87        401.76        18.66 o                         
   5  11   7         12.55         31.99        26.23 o                         
   6  11   7         50.59         31.69        21.08 o                         
   7  11   7         77.77         55.83        22.50 o                         
   8  11   7         61.67        111.39        35.76 o                         
   9  11   7        156.62        198.28        42.49 o                         
   0  12   7        874.08        834.76        26.66 o                         
   1  12   7          0.72         36.72        13.88 o                         
   2  12   7         25.96         58.61        16.38 o                         
   3  12   7        615.13        600.85        22.74 o                         
   4  12   7        108.93        121.60        34.99 o                         
   5  12   7        210.03        234.25        50.82 o                         
   6  12   7        210.94        193.79        33.23 o                         
   7  12   7        105.32        146.95        46.65 o                         
   8  12   7         72.46        131.76        39.43 o                         
   1  13   7        178.22        172.05        15.59 o                         
   2  13   7        285.91        308.09        17.61 o                         
   3  13   7        559.33        521.46        32.77 o                         
   4  13   7         66.40         79.06        30.55 o                         
   5  13   7         23.27         33.91        18.55 o                         
   6  13   7        257.43        238.34        29.47 o                         
   7  13   7          0.01        -32.29        32.29 o                         
   0  14   7        161.61        162.18        27.21 o                         
   1  14   7         69.49         78.38        18.61 o                         
   2  14   7        149.00        148.10        20.71 o                         
   3  14   7        167.21        179.31        46.65 o                         
   4  14   7        206.81        150.92        49.15 o                         
   5  14   7         34.03         29.93        34.43 o                         
   6  14   7          1.06        -15.72       122.74 o                         
   1  15   7         31.55         51.05        32.77 o                         
   2  15   7        215.50        288.25        44.99 o                         
   3  15   7        179.79        199.98        22.69 o                         
   4  15   7        116.12        115.97        35.55 o                         
   5  15   7          2.18         29.44        31.38 o                         
   0  16   7          4.43         39.99        46.10 o                         
   1  16   7        425.85        381.47        40.61 o                         
   2  16   7          6.07        -16.43        26.82 o                         
   3  16   7         15.60         41.04        23.74 o                         
   4  16   7        152.08        138.46        26.50 o                         
   1  17   7          0.78         20.07        29.32 o                         
   0   0   8         39.69         55.54        15.00 o                         
   1   0   8        836.16        947.50        31.10 o                         
   2   0   8       9293.86       9821.60       246.60 o                         
   3   0   8       2981.96       3226.84        87.75 o                         
   4   0   8       9878.47      10289.24       254.37 o                         
   5   0   8        368.95        421.54        20.55 o                         
   6   0   8       2195.95       2058.85        61.09 o                         
   7   0   8        405.71        397.11        19.44 o                         
   8   0   8         30.46         31.66        13.33 o                         
   9   0   8        110.07        138.85        28.88 o                         
  10   0   8        115.62        131.63        32.21 o                         
  11   0   8         15.55        -18.33        34.43 o                         
   1   1   8         59.92         88.75        10.00 o                         
   2   1   8      10405.44      10293.13       186.87 o                         
   3   1   8         40.88         25.70         6.66 o                         
   4   1   8       1474.04       1504.20        29.71 o                         
   5   1   8        181.98        169.99         7.99 o                         
   6   1   8        433.30        408.96        35.82 o                         
   7   1   8        475.12        465.69        53.60 o                         
   8   1   8        215.11        228.17        27.77 o                         
   9   1   8         37.97         75.18        22.50 o                         
  10   1   8        104.78        118.18        23.41 o                         
  11   1   8          0.04         -4.36        26.20 o                         
   0   2   8       3197.77       3058.00        88.86 o                         
   1   2   8       2309.55       2340.08        47.12 o                         
   2   2   8         79.83         82.54         5.20 o                         
   3   2   8        792.94        844.03        15.71 o                         
   4   2   8       3518.89       3529.16        62.39 o                         
   5   2   8       1033.60        992.76        22.91 o                         
   6   2   8       1148.79       1108.02        25.73 o                         
   7   2   8          0.02         -9.96         9.96 o                         
   8   2   8         50.14         64.28        16.92 o                         
   9   2   8         94.63         99.20        18.74 o                         
  10   2   8         72.86        131.88        22.69 o                         
  11   2   8         32.56         31.45        28.65 o                         
   1   3   8        464.99        471.61        12.63 o                         
   2   3   8       1810.57       1906.43        60.26 o                         
   3   3   8        560.62        564.54        11.74 o                         
   4   3   8          7.73         26.86         4.44 o                         
   5   3   8         61.27         73.02         8.22 o                         
   6   3   8       3574.86       3485.79       196.05 o                         
   7   3   8        495.51        454.30        18.18 o                         
   8   3   8        256.34        229.52        16.11 o                         
   9   3   8         35.73         -5.26        26.38 o                         
  10   3   8        229.87        237.42        26.38 o                         
  11   3   8          5.39         23.41        30.82 o                         
   0   4   8        616.00        599.27        17.77 o                         
   1   4   8        940.46        955.54        21.95 o                         
   2   4   8          4.68          3.04         4.40 o                         
   3   4   8       2089.08       1985.55        35.11 o                         
   4   4   8        458.32        477.49        11.43 o                         
   5   4   8         19.87         19.41         9.44 o                         
   6   4   8        652.60        595.91        30.27 o                         
   7   4   8        558.83        549.93        40.27 o                         
   8   4   8         51.86         43.69        15.09 o                         
   9   4   8         22.27         39.47        16.37 o                         
  10   4   8         47.72         53.46        20.38 o                         
  11   4   8         12.26        -10.90        39.36 o                         
   1   5   8        998.08       1065.74        19.98 o                         
   2   5   8        100.47        104.97        10.55 o                         
   3   5   8         35.61         45.43         6.11 o                         
   4   5   8         53.62         63.33         5.85 o                         
   5   5   8         44.95         35.47         6.64 o                         
   6   5   8        476.25        483.00        15.72 o                         
   7   5   8        879.36        808.54        25.55 o                         
   8   5   8          0.00          1.11        21.66 o                         
   9   5   8         37.78         44.04        17.62 o                         
  10   5   8          2.16         27.59        35.82 o                         
  11   5   8          3.92         44.14        29.89 o                         
   0   6   8       1867.44       1900.56        69.42 o                         
   1   6   8       1442.43       1541.32        26.99 o                         
   2   6   8         92.15         78.78         5.68 o                         
   3   6   8          1.11          1.81         9.16 o                         
   4   6   8       1694.66       1753.99        34.62 o                         
   5   6   8        985.90        971.36        25.31 o                         
   6   6   8          0.26         -0.50         7.99 o                         
   7   6   8         21.09         -9.33         9.33 o                         
   8   6   8        504.79        552.61        35.27 o                         
   9   6   8          0.17         20.54        35.90 o                         
  10   6   8          0.75          6.82        24.08 o                         
   1   7   8        313.65        290.73        11.39 o                         
   2   7   8          3.46         13.37         4.80 o                         
   3   7   8        146.43        148.06         6.56 o                         
   4   7   8         15.04         15.54         5.63 o                         
   5   7   8         22.80         34.69        12.50 o                         
   6   7   8         44.27         56.75         8.33 o                         
   7   7   8        116.69        112.80        16.66 o                         
   8   7   8          2.14         16.45        25.84 o                         
   9   7   8        136.35         96.08        44.43 o                         
  10   7   8          3.64         -7.93        82.75 o                         
   0   8   8        905.59        924.73        21.66 o                         
   1   8   8          8.09          8.89         4.71 o                         
   2   8   8        437.53        413.22        11.21 o                         
   3   8   8        114.40        114.91        10.55 o                         
   4   8   8       2376.03       2289.16        56.45 o                         
   5   8   8         93.15        101.54        11.47 o                         
   6   8   8        480.77        415.59        22.77 o                         
   7   8   8         92.84         67.15        21.38 o                         
   8   8   8         69.61         87.63        58.32 o                         
   9   8   8        318.10        356.70        75.53 o                         
  10   8   8          9.02         24.46        37.70 o                         
   1   9   8          8.19         13.33         5.06 o                         
   2   9   8          7.25         16.14         6.35 o                         
   3   9   8         13.61         14.88        10.17 o                         
   4   9   8        503.59        482.62        20.02 o                         
   5   9   8        249.14        250.17        17.23 o                         
   6   9   8         53.64         69.30        13.88 o                         
   7   9   8         23.04         63.69        61.93 o                         
   8   9   8         92.82         89.68        31.13 o                         
   9   9   8         31.70        124.17        40.87 o                         
   0  10   8       1431.25       1444.58        34.99 o                         
   1  10   8         78.10         96.16         8.00 o                         
   2  10   8         46.64         63.24        11.66 o                         
   3  10   8        633.66        566.84        18.94 o                         
   4  10   8       2180.67       2052.08        64.98 o                         
   5  10   8         16.87         -3.02        23.60 o                         
   6  10   8        955.30        912.44        38.94 o                         
   7  10   8        332.57        355.32        30.27 o                         
   8  10   8         70.40        116.61        32.96 o                         
   9  10   8         24.96        -27.59        32.74 o                         
   1  11   8         17.72          1.60         7.90 o                         
   2  11   8        488.28        433.58        18.61 o                         
   3  11   8         12.23         21.59        14.16 o                         
   4  11   8         71.83         43.84        16.38 o                         
   5  11   8         27.94         39.55        16.66 o                         
   6  11   8          8.98         20.04        25.49 o                         
   7  11   8         11.37         58.79        21.33 o                         
   8  11   8        390.73        504.39       111.08 o                         
   0  12   8       2364.38       2267.12        64.98 o                         
   1  12   8        367.85        337.99        15.71 o                         
   2  12   8        455.47        478.19        20.40 o                         
   3  12   8        153.15        138.67        14.01 o                         
   4  12   8         39.66         45.59        20.23 o                         
   5  12   8          3.82         42.77        17.36 o                         
   6  12   8         38.55         45.75        30.82 o                         
   7  12   8         17.76          0.76        42.21 o                         
   8  12   8         59.62         64.41        37.49 o                         
   1  13   8          3.71         -0.16        12.74 o                         
   2  13   8       1331.98       1350.87        39.43 o                         
   3  13   8         32.73         39.24        18.45 o                         
   4  13   8        366.56        328.61        23.38 o                         
   5  13   8          0.21        -14.31        25.55 o                         
   6  13   8        194.19        196.75        31.70 o                         
   7  13   8        103.81         70.83        59.15 o                         
   0  14   8          0.57         -6.11        23.88 o                         
   1  14   8          4.14          0.24        15.12 o                         
   2  14   8         17.44         11.39        17.67 o                         
   3  14   8         87.18         86.54        20.77 o                         
   4  14   8          4.75          4.65        19.50 o                         
   5  14   8         87.45         86.20        41.10 o                         
   6  14   8         58.55        114.22        34.32 o                         
   1  15   8        120.70        133.85        28.33 o                         
   2  15   8          1.10          8.89        26.10 o                         
   3  15   8         24.27         55.36        19.59 o                         
   4  15   8         27.00         -0.29        20.65 o                         
   5  15   8        154.36        184.19        41.38 o                         
   0  16   8         40.84         73.87        35.55 o                         
   1  16   8        116.48         73.52        31.66 o                         
   2  16   8         20.08         53.55        32.21 o                         
   3  16   8          0.82         37.76        50.82 o                         
   4  16   8         12.62         65.19        29.78 o                         
   1   1   9        451.62        466.38        16.38 o                         
   2   1   9        209.54        199.82         8.53 o                         
   3   1   9         55.84         57.12         6.47 o                         
   4   1   9        462.23        493.00        24.44 o                         
   5   1   9        626.43        609.75        15.61 o                         
   6   1   9         19.30         30.94        28.60 o                         
   7   1   9        315.44        273.54        19.99 o                         
   8   1   9         41.10         62.53        19.44 o                         
   9   1   9         17.98          0.15        17.08 o                         
  10   1   9        247.56        287.43        24.70 o                         
  11   1   9        154.88        124.78        25.27 o                         
   0   2   9        132.98        126.07        10.55 o                         
   1   2   9        732.06        783.50        33.60 o                         
   2   2   9       1507.08       1594.06        33.88 o                         
   3   2   9       1828.83       1795.54        33.32 o                         
   4   2   9          0.05         10.92         6.78 o                         
   5   2   9        657.15        604.90        32.49 o                         
   6   2   9       1057.09        962.66        83.31 o                         
   7   2   9         22.45         40.27        13.75 o                         
   8   2   9        126.00        111.33        16.66 o                         
   9   2   9         66.54        150.49        41.38 o                         
  10   2   9        326.63        297.79        44.99 o                         
  11   2   9         15.19         11.92        23.34 o                         
   1   3   9         27.15         37.60        10.27 o                         
   2   3   9       1117.16        994.54        19.44 o                         
   3   3   9       1476.99       1557.03        31.00 o                         
   4   3   9        122.46        128.93         8.52 o                         
   5   3   9         89.33         89.81         8.83 o                         
   6   3   9       2811.58       2743.24        67.41 o                         
   7   3   9         79.08         77.44        13.05 o                         
   8   3   9        164.69        187.64        38.88 o                         
   9   3   9         18.43          8.08        19.04 o                         
  10   3   9         19.01         24.36        46.38 o                         
  11   3   9         22.08         42.15        24.54 o                         
   0   4   9        159.40        212.16         9.44 o                         
   1   4   9        251.23        254.68         9.07 o                         
   2   4   9          0.40          6.29         5.03 o                         
   3   4   9         24.62         29.50         8.05 o                         
   4   4   9        167.52        197.38         8.67 o                         
   5   4   9         69.61         67.02         8.33 o                         
   6   4   9          4.13          5.10         8.53 o                         
   7   4   9          7.63         31.95        29.71 o                         
   8   4   9        503.67        477.70        23.64 o                         
   9   4   9          0.94         -0.53        20.35 o                         
  10   4   9         43.63         65.36        26.66 o                         
  11   4   9          3.96         24.01        29.71 o                         
   1   5   9        641.24        697.83        67.76 o                         
   2   5   9       1231.31       1277.59        44.99 o                         
   3   5   9       2152.21       2201.14        57.48 o                         
   4   5   9          7.14          3.46         6.00 o                         
   5   5   9         59.01         71.00        14.72 o                         
   6   5   9        596.55        584.29        15.93 o                         
   7   5   9        670.68        564.49        19.48 o                         
   8   5   9       1079.13        990.26        35.18 o                         
   9   5   9          3.89         18.19        21.11 o                         
  10   5   9          4.15         -2.38        41.93 o                         
  11   5   9          1.08        -19.01        27.56 o                         
   0   6   9        188.35        164.40         9.44 o                         
   1   6   9        534.11        530.62        39.71 o                         
   2   6   9         13.54         27.74         5.85 o                         
   3   6   9       1251.91       1250.26        31.66 o                         
   4   6   9          0.77          7.69        11.94 o                         
   5   6   9        121.49        126.85        18.33 o                         
   6   6   9        499.29        480.17        17.77 o                         
   7   6   9        163.05        165.55        18.61 o                         
   8   6   9         50.49         77.57        43.60 o                         
   9   6   9         12.84         -3.77        35.55 o                         
  10   6   9          1.89         23.43        25.48 o                         
   1   7   9        654.30        655.89        13.44 o                         
   2   7   9          0.38          2.55         9.72 o                         
   3   7   9         27.95         28.64         7.22 o                         
   4   7   9       2465.81       2306.56        48.67 o                         
   5   7   9        256.35        219.43        10.63 o                         
   6   7   9        195.52        168.77        10.34 o                         
   7   7   9        149.22        155.25        19.99 o                         
   8   7   9          0.36        -27.06        27.06 o                         
   9   7   9        350.84        271.28        37.36 o                         
  10   7   9          1.54          0.29        34.35 o                         
   0   8   9       2318.10       2402.08        60.54 o                         
   1   8   9         58.23         69.35         5.68 o                         
   2   8   9          6.91         13.59         5.85 o                         
   3   8   9         69.13         64.35         7.22 o                         
   4   8   9       1563.81       1462.25        44.15 o                         
   5   8   9       1315.83       1232.68        57.48 o                         
   6   8   9        123.97        112.90         9.21 o                         
   7   8   9          2.66         -6.06        17.03 o                         
   8   8   9         66.11         73.94        20.55 o                         
   9   8   9          1.99        137.84        56.37 o                         
  10   8   9        570.41        584.43        62.43 o                         
   1   9   9        350.64        323.13        14.72 o                         
   2   9   9         31.16         27.46         6.25 o                         
   3   9   9          2.11          5.99        10.55 o                         
   4   9   9       1993.10       1935.75        47.12 o                         
   5   9   9        391.98        406.25        30.27 o                         
   6   9   9         15.17         28.31        14.72 o                         
   7   9   9          6.80         16.67        18.29 o                         
   8   9   9         75.45        148.28        36.71 o                         
   9   9   9          0.15         51.52        33.93 o                         
   0  10   9          2.51         12.77         8.89 o                         
   1  10   9         13.08         14.57        17.49 o                         
   2  10   9         44.70         50.18        11.11 o                         
   3  10   9        351.67        336.73        17.84 o                         
   4  10   9        218.91        198.85        29.44 o                         
   5  10   9        187.75        120.51        17.57 o                         
   6  10   9        143.39        151.78        19.16 o                         
   7  10   9          1.22         -4.31        39.43 o                         
   8  10   9        102.85        142.89        71.92 o                         
   9  10   9         14.20         31.49        42.50 o                         
   1  11   9          9.05         10.55         8.40 o                         
   2  11   9         65.21         58.60         8.51 o                         
   3  11   9          0.07         35.45        26.38 o                         
   4  11   9        245.22        245.99        22.89 o                         
   5  11   9         12.64         39.41        16.38 o                         
   6  11   9         17.91         30.68        21.15 o                         
   7  11   9         16.69         44.83        30.04 o                         
   8  11   9         24.14        145.21        42.49 o                         
   0  12   9         44.00         27.21        13.33 o                         
   1  12   9        161.01        217.35        16.80 o                         
   2  12   9        236.55        239.10        26.10 o                         
   3  12   9        113.53        121.09        16.11 o                         
   4  12   9        120.08         87.24        19.99 o                         
   5  12   9         54.15         89.08        37.21 o                         
   6  12   9         26.59         -1.86        23.38 o                         
   7  12   9         36.71         61.50        39.50 o                         
   8  12   9          1.49         74.22        45.51 o                         
   1  13   9        221.37        233.98        16.52 o                         
   2  13   9          6.86         14.44        21.94 o                         
   3  13   9        113.62        117.58        17.88 o                         
   4  13   9         17.07         22.30        18.78 o                         
   5  13   9         20.94         17.85        31.10 o                         
   6  13   9          0.07         22.17        42.77 o                         
   7  13   9          0.05        -40.93        40.93 o                         
   0  14   9        130.54        158.29        28.88 o                         
   1  14   9         58.68         62.35        23.05 o                         
   2  14   9          0.44         -8.81        16.52 o                         
   3  14   9          8.77         14.11        18.15 o                         
   4  14   9        250.75        244.57        24.29 o                         
   5  14   9          1.39        -13.46        22.28 o                         
   6  14   9         43.07         75.56        83.03 o                         
   1  15   9         35.08        -10.55        23.88 o                         
   2  15   9         21.01          9.99        20.50 o                         
   3  15   9         12.15         21.66        32.77 o                         
   4  15   9          0.16         -3.71        23.61 o                         
   5  15   9         70.18        106.95        24.31 o                         
   0  16   9          1.27         45.54        43.32 o                         
   1  16   9        399.58        428.22        35.30 o                         
   2  16   9          5.00         -5.90        55.54 o                         
   3  16   9         41.04         64.06        37.21 o                         
   0   0  10       5425.68       6073.80       334.35 o                         
   1   0  10      24659.12      26770.02       749.23 o                         
   2   0  10        147.48        157.73        11.66 o                         
   3   0  10       6039.37       6242.64       149.96 o                         
   4   0  10         33.02         36.10        11.11 o                         
   5   0  10       2346.09       2294.89        82.75 o                         
   6   0  10         84.59         67.76         8.33 o                         
   7   0  10        601.85        537.62        23.88 o                         
   8   0  10        264.55        226.05        28.88 o                         
   9   0  10        176.43        224.38        29.44 o                         
  10   0  10         28.58          7.22        30.55 o                         
  11   0  10          0.02         12.22        36.10 o                         
   1   1  10          4.73         14.84        10.83 o                         
   2   1  10       3620.52       3727.33        74.61 o                         
   3   1  10        410.09        371.01         9.47 o                         
   4   1  10        420.95        384.08        12.80 o                         
   5   1  10        121.61        140.44        15.00 o                         
   6   1  10         37.99         35.61         8.34 o                         
   7   1  10         97.82        115.82        22.22 o                         
   8   1  10        146.42        160.33        18.23 o                         
   9   1  10        275.72        324.63        55.26 o                         
  10   1  10          3.95         18.05        25.27 o                         
  11   1  10          0.00          7.41        24.29 o                         
   0   2  10         60.48         71.09         9.44 o                         
   1   2  10       4848.46       5075.16       124.01 o                         
   2   2  10       1052.97        937.37        33.88 o                         
   3   2  10        163.50        170.88         7.04 o                         
   4   2  10        933.57        905.15        20.38 o                         
   5   2  10        264.10        256.16        13.33 o                         
   6   2  10         86.81         77.53        11.94 o                         
   7   2  10          1.09         23.10        34.99 o                         
   8   2  10         64.98         64.65        16.83 o                         
   9   2  10        495.21        543.74        30.76 o                         
  10   2  10         33.23         43.18        37.77 o                         
  11   2  10        363.66        408.41        31.39 o                         
   1   3  10       1843.12       2044.50        41.48 o                         
   2   3  10        600.48        615.78        14.78 o                         
   3   3  10       3412.82       3445.41        97.47 o                         
   4   3  10       1217.97       1278.48        24.82 o                         
   5   3  10        878.40        857.16        35.27 o                         
   6   3  10         49.48         87.87        15.55 o                         
   7   3  10         82.97         99.46        11.70 o                         
   8   3  10        585.62        468.28        26.40 o                         
   9   3  10          0.47         11.09        16.66 o                         
  10   3  10         31.36         51.43        21.16 o                         
  11   3  10        308.63        372.25        37.38 o                         
   0   4  10        126.24        109.41         8.89 o                         
   1   4  10          1.20         -1.30         5.46 o                         
   2   4  10         49.93         55.89        13.61 o                         
   3   4  10       1233.06       1186.87        32.03 o                         
   4   4  10         32.62         26.86         4.93 o                         
   5   4  10       1657.22       1584.67        33.18 o                         
   6   4  10        338.68        324.44        15.41 o                         
   7   4  10        291.72        285.55        32.77 o                         
   8   4  10         41.87         79.91        34.71 o                         
   9   4  10         22.41         28.22        15.87 o                         
  10   4  10          0.95         -6.88        25.55 o                         
  11   4  10          0.04          8.06        27.65 o                         
   1   5  10        263.70        266.40         9.55 o                         
   2   5  10          0.23          3.84         4.66 o                         
   3   5  10        775.32        781.15        21.38 o                         
   4   5  10        126.63        103.77        11.94 o                         
   5   5  10        476.96        457.56        13.15 o                         
   6   5  10         35.26         48.54         7.65 o                         
   7   5  10         70.59         61.07        12.10 o                         
   8   5  10         70.00         71.42        15.32 o                         
   9   5  10         17.52         15.28        16.12 o                         
  10   5  10         39.54         35.99        26.45 o                         
   0   6  10       2289.55       2526.49        61.65 o                         
   1   6  10        126.36        108.35         6.86 o                         
   2   6  10       2505.77       2631.43        53.11 o                         
   3   6  10        109.06         91.72         7.99 o                         
   4   6  10         91.59         83.41         6.94 o                         
   5   6  10        223.50        204.15        13.88 o                         
   6   6  10         16.66         34.13        14.44 o                         
   7   6  10         52.43         72.33        12.00 o                         
   8   6  10          8.61         17.93        18.17 o                         
   9   6  10         40.31         33.91        19.76 o                         
  10   6  10         30.61         99.22        26.43 o                         
   1   7  10        523.92        511.82        18.05 o                         
   2   7  10        186.04        165.70        15.83 o                         
   3   7  10        790.60        701.24        20.11 o                         
   4   7  10         96.45        187.21        54.71 o                         
   5   7  10         17.58         27.49         7.85 o                         
   6   7  10         34.23         50.09        32.77 o                         
   7   7  10        192.84        201.49        28.88 o                         
   8   7  10          1.20          5.41        29.49 o                         
   9   7  10         35.90         65.24        34.13 o                         
  10   7  10        198.12        112.23        40.88 o                         
   0   8  10        199.76        192.72        10.55 o                         
   1   8  10        398.64        416.98        13.61 o                         
   2   8  10        202.70        193.30        10.43 o                         
   3   8  10        874.50        864.30        36.38 o                         
   4   8  10        115.05        127.82         7.81 o                         
   5   8  10         74.90         71.14         6.47 o                         
   6   8  10         23.69         42.16        17.49 o                         
   7   8  10         66.10         77.22        24.16 o                         
   8   8  10          5.26        -20.83        20.83 o                         
   9   8  10        319.13        280.64        43.89 o                         
  10   8  10          0.21         25.67        38.43 o                         
   1   9  10        190.92        164.06        21.10 o                         
   2   9  10         72.35         88.35         7.85 o                         
   3   9  10        151.59        155.08         8.19 o                         
   4   9  10        179.65        191.76        14.69 o                         
   5   9  10         41.62         75.13        16.38 o                         
   6   9  10         58.30         68.78        16.62 o                         
   7   9  10        156.04        167.83        21.28 o                         
   8   9  10          2.16         19.63        29.89 o                         
   9   9  10        420.20        508.06       148.85 o                         
   0  10  10          3.23         37.77        11.11 o                         
   1  10  10        177.70        168.05         9.85 o                         
   2  10  10         55.49         65.93         9.16 o                         
   3  10  10         52.76         44.87        14.23 o                         
   4  10  10        158.07        150.52        15.81 o                         
   5  10  10          0.00         32.85        11.64 o                         
   6  10  10         52.65         88.04        22.49 o                         
   7  10  10          6.24         87.28        59.15 o                         
   8  10  10          0.79         17.01        38.22 o                         
   9  10  10         13.80          7.16        37.25 o                         
   1  11  10          0.20         14.96         9.55 o                         
   2  11  10          0.05          2.53        10.54 o                         
   3  11  10       1301.41       1240.84        43.23 o                         
   4  11  10        232.26        220.64        17.93 o                         
   5  11  10        168.35        127.36        24.44 o                         
   6  11  10         53.19         49.62        19.82 o                         
   7  11  10        197.83        185.70        37.88 o                         
   8  11  10        123.62        154.84        40.53 o                         
   0  12  10        412.67        455.42        26.10 o                         
   1  12  10       2209.97       2129.07        74.98 o                         
   2  12  10          1.10         -7.44        13.21 o                         
   3  12  10         39.90         58.13        14.68 o                         
   4  12  10          5.89         11.51        13.48 o                         
   5  12  10         12.52          8.08        17.56 o                         
   6  12  10         55.98         44.32        68.04 o                         
   7  12  10          4.00          0.50        42.77 o                         
   1  13  10         10.70         32.49        13.56 o                         
   2  13  10         12.42         10.11        15.55 o                         
   3  13  10        110.90         83.70        17.97 o                         
   4  13  10        100.28         99.64        22.89 o                         
   5  13  10         56.22         87.68        19.00 o                         
   6  13  10        116.91        150.39        39.44 o                         
   7  13  10        286.40        291.25        42.33 o                         
   0  14  10         46.43         64.98        27.77 o                         
   1  14  10        371.60        376.42        23.70 o                         
   2  14  10          6.22         31.21        20.55 o                         
   3  14  10         52.70         47.79        19.88 o                         
   4  14  10        129.19        129.83        46.65 o                         
   5  14  10         43.56        103.63        39.16 o                         
   6  14  10        124.25         28.05        44.15 o                         
   1  15  10        122.65        103.25        54.71 o                         
   2  15  10         60.41         62.39        39.16 o                         
   3  15  10         44.58         38.54        30.27 o                         
   4  15  10         32.75          8.61        39.16 o                         
   0  16  10         50.17         34.99        46.10 o                         
   1  16  10          0.08         -5.00        32.60 o                         
   2  16  10        109.92         81.94        24.72 o                         
   3  16  10          8.41         19.81        23.88 o                         
   1   1  11          0.97          8.65         8.05 o                         
   2   1  11         21.41         14.66        10.17 o                         
   3   1  11         66.37         66.93         4.86 o                         
   4   1  11        276.43        231.17        10.75 o                         
   5   1  11        805.79        772.30        38.60 o                         
   6   1  11        118.26        162.98        15.26 o                         
   7   1  11         12.55         13.88         9.71 o                         
   8   1  11         13.22         44.80        27.77 o                         
   9   1  11         49.12        102.35        47.21 o                         
  10   1  11        147.17        234.32        23.92 o                         
  11   1  11        110.91        118.38        31.99 o                         
   0   2  11         37.06         52.76        10.00 o                         
   1   2  11       1555.97       1528.18        40.83 o                         
   2   2  11       3967.79       4181.22        74.56 o                         
   3   2  11       2179.04       2242.83        43.93 o                         
   4   2  11         28.30         64.53         9.98 o                         
   5   2  11         82.52         59.53        10.41 o                         
   6   2  11         95.11        115.51        14.07 o                         
   7   2  11         11.13          6.21        10.26 o                         
   8   2  11        168.99        146.16        19.44 o                         
   9   2  11        225.94        187.25        22.97 o                         
  10   2  11          0.51          2.94        20.09 o                         
  11   2  11          4.93         39.73        26.51 o                         
   1   3  11        219.30        171.37        21.66 o                         
   2   3  11       1828.85       1953.60        44.57 o                         
   3   3  11         20.62          8.58         5.85 o                         
   4   3  11        460.17        439.90        25.83 o                         
   5   3  11        386.85        356.36        15.02 o                         
   6   3  11         83.82         95.81        12.40 o                         
   7   3  11         18.86         19.16        15.02 o                         
   8   3  11         29.80         -0.78        39.16 o                         
   9   3  11          0.84        -14.17        18.45 o                         
  10   3  11         51.78         55.52        22.22 o                         
  11   3  11        128.13        176.85        99.14 o                         
   0   4  11        852.19        809.21        23.88 o                         
   1   4  11         87.57        109.87         6.95 o                         
   2   4  11        421.52        399.86        11.40 o                         
   3   4  11       1587.16       1549.77        32.14 o                         
   4   4  11        188.49        203.03         9.03 o                         
   5   4  11        624.00        673.96        98.03 o                         
   6   4  11         27.65         47.31        10.81 o                         
   7   4  11         83.64         59.13        11.19 o                         
   8   4  11        256.60        281.68        48.32 o                         
   9   4  11         42.98         32.06        40.54 o                         
  10   4  11         15.05         23.65        23.93 o                         
   1   5  11       1337.12       1455.17        28.82 o                         
   2   5  11        129.65        141.58         7.64 o                         
   3   5  11       1165.00       1156.27        32.14 o                         
   4   5  11       1246.56       1219.56        65.54 o                         
   5   5  11        487.64        433.13        14.63 o                         
   6   5  11         18.10         41.14         8.00 o                         
   7   5  11        299.95        263.24        25.83 o                         
   8   5  11          0.04          7.84        20.76 o                         
   9   5  11         11.62         20.60        17.27 o                         
  10   5  11         16.01         27.28        24.81 o                         
   0   6  11        389.19        423.21        16.11 o                         
   1   6  11        274.59        273.56         9.33 o                         
   2   6  11         69.47         87.82         8.53 o                         
   3   6  11         94.31        100.50        10.46 o                         
   4   6  11         29.26         23.34         8.89 o                         
   5   6  11       1725.40       1578.11        51.10 o                         
   6   6  11        228.59        195.27        11.37 o                         
   7   6  11         32.38         52.25        34.43 o                         
   8   6  11         46.16         36.90        51.93 o                         
   9   6  11          5.56         16.73        66.65 o                         
  10   6  11          0.04        -15.72        23.71 o                         
   1   7  11        162.34        133.41        11.39 o                         
   2   7  11          0.23          2.62         8.34 o                         
   3   7  11        202.76        189.16        19.44 o                         
   4   7  11        753.38        740.16        22.49 o                         
   5   7  11          5.47          8.43         7.34 o                         
   6   7  11         11.40          5.76        13.05 o                         
   7   7  11         92.82         92.10        18.19 o                         
   8   7  11          4.59         44.36        28.86 o                         
   9   7  11         34.67          7.76        29.65 o                         
  10   7  11         39.77         -0.87        48.92 o                         
   0   8  11        337.35        288.81        16.66 o                         
   1   8  11         90.27        116.44         9.75 o                         
   2   8  11        110.32        100.22        19.72 o                         
   3   8  11         99.57         89.24         8.73 o                         
   4   8  11        615.82        646.13        29.71 o                         
   5   8  11         79.49         71.96        14.44 o                         
   6   8  11        137.14        122.65        26.66 o                         
   7   8  11        493.88        460.03        28.24 o                         
   8   8  11         14.81         44.42        18.28 o                         
   9   8  11          7.97         89.97        78.59 o                         
   1   9  11        122.34        130.39         9.27 o                         
   2   9  11          9.36         14.00         7.78 o                         
   3   9  11         10.42         13.67         6.77 o                         
   4   9  11        285.19        248.62        28.60 o                         
   5   9  11        221.72        173.38        31.10 o                         
   6   9  11        138.61        134.89        15.38 o                         
   7   9  11        139.69        158.96        20.35 o                         
   8   9  11          1.25        -28.21        39.99 o                         
   9   9  11         17.17        -22.47        35.24 o                         
   0  10  11          5.96        -10.55        15.00 o                         
   1  10  11         44.77         45.20        12.22 o                         
   2  10  11         68.99         65.82         7.46 o                         
   3  10  11          0.05         11.20        30.82 o                         
   4  10  11        128.17        170.48        16.73 o                         
   5  10  11        534.54        541.44        21.01 o                         
   6  10  11          2.94         34.20        48.87 o                         
   7  10  11        246.45        274.70        38.50 o                         
   8  10  11          1.40         20.57        38.32 o                         
   1  11  11        308.21        294.22        17.08 o                         
   2  11  11          3.56          8.80        11.39 o                         
   3  11  11         30.33         43.77        16.79 o                         
   4  11  11          1.14         15.52        21.94 o                         
   5  11  11          0.15        -15.95        15.95 o                         
   6  11  11         68.41        113.73        29.07 o                         
   7  11  11         17.23         54.31        37.63 o                         
   8  11  11         57.47        115.78        49.15 o                         
   0  12  11        219.02        214.38        21.66 o                         
   1  12  11         46.93         69.64        46.10 o                         
   2  12  11          6.49         19.23        12.37 o                         
   3  12  11         11.56         26.38        32.77 o                         
   4  12  11         54.08         47.16        16.44 o                         
   5  12  11        319.85        377.49        24.89 o                         
   6  12  11          8.18         43.70        50.54 o                         
   7  12  11          0.18         74.12        37.49 o                         
   1  13  11        434.46        414.89        21.62 o                         
   2  13  11          0.69          4.70        14.72 o                         
   3  13  11         81.08         76.34        22.77 o                         
   4  13  11         16.18         19.58        43.04 o                         
   5  13  11         98.43         67.94        20.93 o                         
   6  13  11         14.08        -32.42        37.31 o                         
   0  14  11        127.61        171.62        28.33 o                         
   1  14  11         34.96         27.74        19.02 o                         
   2  14  11         77.12         86.36        17.84 o                         
   3  14  11        293.46        275.13        29.71 o                         
   4  14  11          0.17        -11.99        22.95 o                         
   5  14  11         26.68         36.15        28.60 o                         
   1  15  11          0.01          7.78        27.77 o                         
   2  15  11         65.69         76.09        28.33 o                         
   3  15  11         90.33        136.19        75.26 o                         
   4  15  11         41.61         44.90        22.77 o                         
   0  16  11         81.60         36.66        46.65 o                         
   1  16  11        400.42        399.26        78.03 o                         
   2  16  11         80.21        144.96        35.55 o                         
   0   0  12       2417.11       3090.22       161.62 o                         
   1   0  12        141.02        150.51        16.66 o                         
   2   0  12       2432.78       2504.27        68.87 o                         
   3   0  12        870.83        910.29        28.88 o                         
   4   0  12        118.43        145.51        13.88 o                         
   5   0  12       1058.58        988.60        46.65 o                         
   6   0  12         73.50         42.77        17.22 o                         
   7   0  12        485.70        585.94        34.99 o                         
   8   0  12          7.49         18.33        21.10 o                         
   9   0  12         25.13          0.00        31.10 o                         
  10   0  12        385.67        469.31        44.43 o                         
  11   0  12          6.19        -26.10        40.54 o                         
   1   1  12          0.31         -1.98         7.19 o                         
   2   1  12       9399.79       9814.16       206.32 o                         
   3   1  12        136.82        120.63         6.64 o                         
   4   1  12        105.78        104.10         9.17 o                         
   5   1  12         14.03          7.32        11.11 o                         
   6   1  12         59.67         46.58        13.54 o                         
   7   1  12        122.93        106.27        17.67 o                         
   8   1  12          1.30         -1.78        19.99 o                         
   9   1  12          0.09        -15.13        19.23 o                         
  10   1  12         28.81         31.12        38.60 o                         
  11   1  12          9.55         -9.00        27.68 o                         
   0   2  12       1160.03       1236.86        50.54 o                         
   1   2  12        390.91        436.61        17.49 o                         
   2   2  12        239.43        272.11        11.94 o                         
   3   2  12         93.38         74.69         6.47 o                         
   4   2  12        484.59        429.08        15.10 o                         
   5   2  12        431.84        410.45        21.38 o                         
   6   2  12        429.38        380.41        31.10 o                         
   7   2  12        104.28         87.12        14.68 o                         
   8   2  12          3.94         24.86        32.77 o                         
   9   2  12        300.42        321.06        38.32 o                         
  10   2  12         78.39         83.00        22.77 o                         
  11   2  12          0.00         28.62        32.18 o                         
   1   3  12        278.67        291.37        12.77 o                         
   2   3  12        102.96         85.67        10.27 o                         
   3   3  12        174.46        183.15         9.44 o                         
   4   3  12         38.45         44.57        13.33 o                         
   5   3  12          2.14         13.44        10.01 o                         
   6   3  12        824.04        805.60        78.59 o                         
   7   3  12         39.29         43.65        17.22 o                         
   8   3  12          0.03         -1.73        28.05 o                         
   9   3  12          0.18         37.91        19.02 o                         
  10   3  12        113.74         85.30        28.25 o                         
   0   4  12       1787.52       1692.29        43.32 o                         
   1   4  12          0.22         -1.19        16.38 o                         
   2   4  12         61.37         42.86         8.40 o                         
   3   4  12          1.44          4.28        17.49 o                         
   4   4  12          1.55          7.64         7.22 o                         
   5   4  12        189.43        171.85        13.20 o                         
   6   4  12        600.69        533.18        25.55 o                         
   7   4  12        502.98        441.24        23.17 o                         
   8   4  12        251.80        282.25        31.10 o                         
   9   4  12        283.88        337.30        26.11 o                         
  10   4  12         81.21         85.09        26.70 o                         
   1   5  12          0.03          3.89         7.07 o                         
   2   5  12          1.00          3.49        11.66 o                         
   3   5  12        542.60        516.19        20.79 o                         
   4   5  12        983.71        887.87        32.21 o                         
   5   5  12         83.42         94.74        11.11 o                         
   6   5  12        408.38        359.97        23.60 o                         
   7   5  12         21.56         14.96        13.44 o                         
   8   5  12          0.13          2.46        21.91 o                         
   9   5  12        193.87        151.96        29.99 o                         
  10   5  12         27.89         -0.30       101.36 o                         
   0   6  12       1072.97        978.61        32.21 o                         
   1   6  12       1257.71       1259.75        27.08 o                         
   2   6  12          9.14          4.23         7.04 o                         
   3   6  12         46.29         24.21        10.00 o                         
   4   6  12        818.09        763.96        63.04 o                         
   5   6  12        182.80        175.47        12.55 o                         
   6   6  12         39.54         42.35        37.49 o                         
   7   6  12        123.40         97.95        65.26 o                         
   8   6  12        119.44        148.95        32.12 o                         
   9   6  12        204.57        216.24        40.57 o                         
  10   6  12          0.08        -13.39        47.52 o                         
   1   7  12          1.82         13.30         7.59 o                         
   2   7  12        114.24        110.31        25.55 o                         
   3   7  12        240.73        215.24        13.67 o                         
   4   7  12         56.91         56.04        17.22 o                         
   5   7  12         80.25         46.53         8.25 o                         
   6   7  12         22.02         49.78        18.05 o                         
   7   7  12          3.91          6.58        26.16 o                         
   8   7  12        138.85        137.97        34.43 o                         
   9   7  12         65.35         81.83        24.84 o                         
  10   7  12         18.84         95.56        49.43 o                         
   0   8  12         58.26         74.42        10.00 o                         
   1   8  12         15.29         13.22         8.63 o                         
   2   8  12         30.14         35.88         8.78 o                         
   3   8  12         16.70         14.29        15.83 o                         
   4   8  12       1018.17        899.20        37.49 o                         
   5   8  12        310.99        283.30        12.80 o                         
   6   8  12        410.78        368.47        20.10 o                         
   7   8  12         30.56         30.29        18.67 o                         
   8   8  12          9.32         12.86        20.91 o                         
   9   8  12         56.01         42.05        46.38 o                         
   1   9  12        168.06        180.94        28.60 o                         
   2   9  12         85.32         88.79        11.39 o                         
   3   9  12          0.21          6.05         9.84 o                         
   4   9  12        583.65        536.80        17.07 o                         
   5   9  12          0.67          0.29        38.04 o                         
   6   9  12         22.44         25.83        19.85 o                         
   7   9  12         63.97         44.99        19.68 o                         
   8   9  12        302.34        313.20        42.72 o                         
   9   9  12         45.52        131.76        44.80 o                         
   0  10  12        158.17        153.29        13.33 o                         
   1  10  12         13.23         25.49        11.60 o                         
   2  10  12        362.43        361.10        37.49 o                         
   3  10  12        113.23        132.75        15.27 o                         
   4  10  12       1539.81       1439.22        44.30 o                         
   5  10  12         23.76         59.11        15.83 o                         
   6  10  12        604.03        607.37        66.37 o                         
   7  10  12        115.98        179.95        35.82 o                         
   8  10  12          0.02        -25.04        60.82 o                         
   1  11  12        260.54        279.66        16.23 o                         
   2  11  12        130.88        137.17        11.40 o                         
   3  11  12          6.57         42.51        14.46 o                         
   4  11  12          7.81         20.61        15.86 o                         
   5  11  12         23.99         28.20        23.88 o                         
   6  11  12          5.97         25.55        30.50 o                         
   7  11  12          3.46         17.02        34.37 o                         
   8  11  12        223.25        208.61        41.58 o                         
   0  12  12       4589.96       4568.68       156.07 o                         
   1  12  12         81.58         77.63        15.72 o                         
   2  12  12       1123.53       1061.75        48.04 o                         
   3  12  12          0.74         -4.03        13.54 o                         
   4  12  12        215.41        181.36        19.45 o                         
   5  12  12          5.22         45.70        26.94 o                         
   6  12  12          0.30        -10.20        41.10 o                         
   7  12  12          3.59        -10.59        67.48 o                         
   1  13  12         83.61        129.16        15.89 o                         
   2  13  12        127.52        118.31        36.93 o                         
   3  13  12          3.33         17.47        21.59 o                         
   4  13  12          4.79         18.79        19.93 o                         
   5  13  12         37.45         48.40        49.99 o                         
   6  13  12        147.02        209.19        52.21 o                         
   0  14  12        129.67        142.18        30.55 o                         
   1  14  12         36.56         19.61        18.01 o                         
   2  14  12        356.92        337.92        43.88 o                         
   3  14  12        364.50        345.46        30.27 o                         
   4  14  12         16.26         29.10        22.18 o                         
   5  14  12         14.38         25.10        24.99 o                         
   1  15  12          1.15         -6.32        29.99 o                         
   2  15  12          1.27         79.22        26.40 o                         
   3  15  12         18.78         14.32        42.49 o                         
   4  15  12         36.72         29.08        27.12 o                         
   0  16  12         59.64         51.65        49.99 o                         
   1  16  12         19.03          2.39        31.80 o                         
   1   1  13         28.44         75.00         9.57 o                         
   2   1  13        366.72        313.57        15.27 o                         
   3   1  13         31.57         35.19        19.99 o                         
   4   1  13        228.99        221.48        12.80 o                         
   5   1  13        462.99        424.25        38.04 o                         
   6   1  13        372.94        407.61        73.31 o                         
   7   1  13        508.12        458.19        34.71 o                         
   8   1  13          8.45         23.74        32.21 o                         
   9   1  13         72.47         75.12        37.77 o                         
  10   1  13          0.69         34.29        22.37 o                         
   0   2  13        398.13        492.08        26.10 o                         
   1   2  13         12.90          3.31        16.11 o                         
   2   2  13       2587.96       2597.33        52.58 o                         
   3   2  13        156.50        170.36         9.21 o                         
   4   2  13        676.21        604.05        22.28 o                         
   5   2  13        203.80        219.15        41.10 o                         
   6   2  13        143.16        160.39        30.82 o                         
   7   2  13        594.26        587.43        36.93 o                         
   8   2  13        246.32        299.95        23.31 o                         
   9   2  13         84.15        104.92        39.16 o                         
  10   2  13         18.78         34.35        23.92 o                         
   1   3  13         56.19         58.89         9.72 o                         
   2   3  13        510.86        517.67        19.99 o                         
   3   3  13        545.40        455.08        42.49 o                         
   4   3  13        162.09        168.33        22.49 o                         
   5   3  13          0.00         -3.23        10.75 o                         
   6   3  13        681.98        692.64        25.84 o                         
   7   3  13         58.74        108.15        19.72 o                         
   8   3  13          0.82         -5.00        39.16 o                         
   9   3  13          0.30        -18.74        18.74 o                         
  10   3  13         93.09        119.31        24.70 o                         
   0   4  13        888.92        804.77        27.77 o                         
   1   4  13         57.44         79.42         7.78 o                         
   2   4  13          0.27         -0.56         7.46 o                         
   3   4  13         92.62         74.97        20.55 o                         
   4   4  13        467.36        425.59        32.49 o                         
   5   4  13        239.14        241.39        15.64 o                         
   6   4  13        211.45        192.55        19.99 o                         
   7   4  13        205.86        185.28        23.22 o                         
   8   4  13        140.50        128.30        23.36 o                         
   9   4  13        229.66        258.56        26.94 o                         
  10   4  13         53.47         34.04        72.76 o                         
   1   5  13         61.88         64.27         8.07 o                         
   2   5  13          8.85         21.33        14.72 o                         
   3   5  13        579.63        621.02        23.08 o                         
   4   5  13         16.74         22.65         8.67 o                         
   5   5  13        860.52        798.52        43.32 o                         
   6   5  13        685.21        710.50        89.70 o                         
   7   5  13        207.26        226.86        19.14 o                         
   8   5  13         85.98         95.26        34.16 o                         
   9   5  13        117.83         84.56        39.16 o                         
  10   5  13          2.32          2.89        39.82 o                         
   0   6  13        145.50        178.84        12.22 o                         
   1   6  13         67.01         74.89         8.67 o                         
   2   6  13        108.87        124.64        11.54 o                         
   3   6  13       1096.01       1149.15        56.65 o                         
   4   6  13         11.14          2.44         9.44 o                         
   5   6  13        499.73        485.37        45.26 o                         
   6   6  13        209.33        142.47        18.41 o                         
   7   6  13         10.93         64.83        22.49 o                         
   8   6  13         15.26         89.55        40.82 o                         
   9   6  13          1.37         19.94        35.49 o                         
  10   6  13        217.72        254.37        45.82 o                         
   1   7  13        223.02        250.39        13.61 o                         
   2   7  13        275.25        293.77        24.44 o                         
   3   7  13        619.73        587.41        26.15 o                         
   4   7  13        400.68        420.20        16.85 o                         
   5   7  13         27.92         34.99        12.65 o                         
   6   7  13        226.77        201.27        19.56 o                         
   7   7  13        277.29        247.01        33.76 o                         
   8   7  13          0.85         34.16        29.63 o                         
   9   7  13          4.98        -23.41        35.93 o                         
   0   8  13         18.42         35.55        10.00 o                         
   1   8  13        571.47        590.84        19.17 o                         
   2   8  13        454.88        466.66        39.71 o                         
   3   8  13        250.07        266.35        13.12 o                         
   4   8  13        687.02        595.26        42.21 o                         
   5   8  13         16.33         18.33        11.06 o                         
   6   8  13         23.19          7.77        25.09 o                         
   7   8  13         31.33         47.24        21.38 o                         
   8   8  13          0.03         -0.94        21.15 o                         
   9   8  13        157.07        132.06        46.14 o                         
   1   9  13        480.80        479.92        20.80 o                         
   2   9  13          6.20         -1.30         9.16 o                         
   3   9  13         76.71         66.51        15.80 o                         
   4   9  13       1235.60       1231.34        49.43 o                         
   5   9  13        239.91        278.43        57.48 o                         
   6   9  13        189.34        175.84        20.21 o                         
   7   9  13         30.32         17.00        17.91 o                         
   8   9  13          5.88         32.59        34.80 o                         
   0  10  13        163.23        167.17        13.88 o                         
   1  10  13        614.87        631.42        26.66 o                         
   2  10  13        169.92        191.16        20.83 o                         
   3  10  13         53.25        109.88        38.60 o                         
   4  10  13          8.64         39.26        22.49 o                         
   5  10  13        561.98        554.46        29.71 o                         
   6  10  13         60.24        112.71        33.60 o                         
   7  10  13         78.04         35.28        46.10 o                         
   8  10  13         62.52        101.83        35.33 o                         
   1  11  13          1.43        -14.37        14.37 o                         
   2  11  13         32.39         36.40        14.69 o                         
   3  11  13         72.77         92.30        18.37 o                         
   4  11  13         12.03         10.71        26.66 o                         
   5  11  13         74.50        111.13        68.87 o                         
   6  11  13          6.09         49.28        30.82 o                         
   7  11  13          0.29          6.93        57.48 o                         
   0  12  13        241.81        194.39        23.33 o                         
   1  12  13         10.11         37.81        28.05 o                         
   2  12  13         11.04         48.78        17.22 o                         
   3  12  13        499.05        475.90        37.21 o                         
   4  12  13         80.35         96.93        16.27 o                         
   5  12  13         76.48        149.07        71.37 o                         
   6  12  13          1.45         -0.22        43.04 o                         
   7  12  13         52.33         30.53        38.00 o                         
   1  13  13        647.18        616.01        45.82 o                         
   2  13  13         40.85         32.34        15.10 o                         
   3  13  13         19.63         23.45        47.21 o                         
   4  13  13         98.85        126.78        41.93 o                         
   5  13  13         99.18        116.16        23.99 o                         
   6  13  13          0.00         16.36        32.79 o                         
   0  14  13         70.47        141.07        29.44 o                         
   1  14  13          0.02         -7.10        22.77 o                         
   2  14  13          0.94         -1.59        45.54 o                         
   3  14  13         79.67         78.98        20.77 o                         
   4  14  13        119.55        136.07        29.85 o                         
   5  14  13         51.06         81.12        27.12 o                         
   1  15  13          4.30         34.52        30.55 o                         
   2  15  13          2.47         12.61        27.77 o                         
   3  15  13         16.17         13.67        54.98 o                         
   0   0  14        823.36        879.19        57.76 o                         
   1   0  14       2731.48       3033.01       107.75 o                         
   2   0  14        579.75        540.95        23.88 o                         
   3   0  14       2815.44       2990.80       109.41 o                         
   4   0  14        171.18        162.73        19.44 o                         
   5   0  14       1830.60       1798.37        75.53 o                         
   6   0  14         27.83         73.31        17.77 o                         
   7   0  14       1507.68       1672.29        75.53 o                         
   8   0  14         95.19        102.75        26.66 o                         
   9   0  14          3.48         16.66        32.21 o                         
  10   0  14         66.97         95.53        37.77 o                         
   1   1  14       1598.24       1435.48        53.32 o                         
   2   1  14         62.60         56.28         8.61 o                         
   3   1  14        785.56        828.76        22.95 o                         
   4   1  14       1138.77       1055.37        34.99 o                         
   5   1  14        153.76        141.88        14.72 o                         
   6   1  14         69.38         81.92        15.30 o                         
   7   1  14        288.38        331.43        43.04 o                         
   8   1  14         42.42         16.63        18.58 o                         
   9   1  14          2.01          8.61        20.81 o                         
  10   1  14          0.75         14.66        24.49 o                         
   0   2  14        417.74        420.99        26.66 o                         
   1   2  14        311.45        376.73        15.87 o                         
   2   2  14         60.41         69.78        11.43 o                         
   3   2  14         98.00         95.62        13.74 o                         
   4   2  14        387.33        352.10        18.01 o                         
   5   2  14       1496.48       1576.94        48.04 o                         
   6   2  14        810.91        753.16        28.85 o                         
   7   2  14        241.52        278.17        20.20 o                         
   8   2  14         30.38         34.77        29.99 o                         
   9   2  14        396.19        353.60        26.85 o                         
  10   2  14         10.88         31.86        23.61 o                         
   1   3  14        496.91        529.20        60.82 o                         
   2   3  14         35.28         32.77         7.22 o                         
   3   3  14         64.46         71.11         9.87 o                         
   4   3  14       2006.95       1972.35        68.31 o                         
   5   3  14        228.41        219.71        19.72 o                         
   6   3  14         94.99         58.71        16.29 o                         
   7   3  14        295.47        325.23        22.77 o                         
   8   3  14        140.61        113.32        20.83 o                         
   9   3  14          7.86        -27.49        27.49 o                         
  10   3  14          1.58         17.95        24.90 o                         
   0   4  14         13.95         26.66        12.22 o                         
   1   4  14         49.72         51.35         9.44 o                         
   2   4  14        650.33        642.04        21.66 o                         
   3   4  14        640.61        649.10        27.68 o                         
   4   4  14       1754.83       1668.98        50.48 o                         
   5   4  14        632.05        631.16        31.66 o                         
   6   4  14         38.02         28.69        13.15 o                         
   7   4  14        238.90        212.11        18.65 o                         
   8   4  14        255.25        233.68        29.22 o                         
   9   4  14          4.55         40.63        20.38 o                         
  10   4  14         35.92         11.67        87.20 o                         
   1   5  14         37.69         31.92        11.11 o                         
   2   5  14        383.63        384.28        17.49 o                         
   3   5  14         57.03         68.03        12.50 o                         
   4   5  14        117.89        102.94        11.19 o                         
   5   5  14        348.32        337.56        15.48 o                         
   6   5  14         85.27         70.60        61.37 o                         
   7   5  14          2.25         13.05        16.10 o                         
   8   5  14         39.99         62.68        17.84 o                         
   9   5  14          4.14         29.42        32.94 o                         
  10   5  14         65.51        102.77        40.75 o                         
   0   6  14        164.88        184.39        14.44 o                         
   1   6  14          6.95          6.94         9.16 o                         
   2   6  14       2591.58       2615.77        70.27 o                         
   3   6  14         41.73         36.50        13.14 o                         
   4   6  14        426.07        408.10        26.94 o                         
   5   6  14        497.59        426.70        39.99 o                         
   6   6  14         23.49         18.82        16.84 o                         
   7   6  14         65.46         21.30        53.87 o                         
   8   6  14          9.29        -13.70        28.67 o                         
   9   6  14         83.07        137.51        39.64 o                         
   1   7  14         77.66        106.15        15.55 o                         
   2   7  14        896.02        910.28        28.00 o                         
   3   7  14         73.87         81.93        10.83 o                         
   4   7  14        172.96        172.77        15.83 o                         
   5   7  14          0.05        -12.16        12.16 o                         
   6   7  14        295.25        298.65        23.44 o                         
   7   7  14         21.95         49.14        19.82 o                         
   8   7  14         24.02         49.64        62.76 o                         
   9   7  14          0.25        -40.30        40.30 o                         
   0   8  14        655.52        610.38        25.55 o                         
   1   8  14        175.34        182.82        16.66 o                         
   2   8  14        117.35        108.68        10.48 o                         
   3   8  14        183.90        198.22        12.49 o                         
   4   8  14          6.33          6.85        10.58 o                         
   5   8  14          0.45         -7.52        11.06 o                         
   6   8  14         19.74         24.44        38.32 o                         
   7   8  14          0.96         14.18        19.15 o                         
   8   8  14        446.14        593.29        45.82 o                         
   9   8  14         36.76         20.14        40.16 o                         
   1   9  14         13.96         17.93        20.27 o                         
   2   9  14         20.80         16.94        12.50 o                         
   3   9  14         73.50         83.76        17.33 o                         
   4   9  14          9.02         16.40        10.91 o                         
   5   9  14         13.61         44.92        15.17 o                         
   6   9  14        187.00        220.56        25.27 o                         
   7   9  14        273.89        286.35        27.76 o                         
   8   9  14         16.16          6.00        39.43 o                         
   0  10  14        750.83        699.80        30.55 o                         
   1  10  14        809.30        840.10        30.60 o                         
   2  10  14         82.78         79.74        13.05 o                         
   3  10  14          0.01         16.82        17.88 o                         
   4  10  14         42.39         76.43        22.01 o                         
   5  10  14         87.14        100.29        18.93 o                         
   6  10  14        331.57        365.60        56.65 o                         
   7  10  14          3.13         27.81        32.57 o                         
   8  10  14         13.31         18.55        47.74 o                         
   1  11  14        445.85        413.30        55.54 o                         
   2  11  14          1.13         27.13        18.77 o                         
   3  11  14         74.21         40.65        18.80 o                         
   4  11  14        142.03        163.86        29.04 o                         
   5  11  14          0.09        -29.24        29.24 o                         
   6  11  14        432.58        508.37        36.14 o                         
   7  11  14          1.24         25.58        35.90 o                         
   0  12  14        163.00        148.29        20.55 o                         
   1  12  14        345.42        359.95        21.09 o                         
   2  12  14        122.15        107.95        17.73 o                         
   3  12  14        202.39        205.16        19.88 o                         
   4  12  14         11.51        -28.33        28.33 o                         
   5  12  14          6.16        -17.64        29.99 o                         
   6  12  14          0.98         31.71        24.15 o                         
   1  13  14          4.42         25.71        22.69 o                         
   2  13  14        116.27        145.75        17.75 o                         
   3  13  14        285.49        279.52        23.74 o                         
   4  13  14         36.98         44.44        30.27 o                         
   5  13  14          9.74         44.12        28.88 o                         
   0  14  14         81.33         85.53        31.66 o                         
   1  14  14        203.12        136.74        24.75 o                         
   2  14  14         23.09        -21.13        34.16 o                         
   3  14  14         44.80         67.94        21.88 o                         
   4  14  14        247.54        296.35        31.36 o                         
   1  15  14          3.14        -23.12        26.69 o                         
   2  15  14          2.12         50.26        29.71 o                         
   1   1  15        336.29        349.34        38.32 o                         
   2   1  15        135.66        110.52        16.66 o                         
   3   1  15        107.72         85.36        15.51 o                         
   4   1  15        641.03        663.93        38.60 o                         
   5   1  15        561.69        540.04        22.29 o                         
   6   1  15        426.14        439.25        23.87 o                         
   7   1  15        154.02        116.98        23.88 o                         
   8   1  15         21.26         15.77        21.20 o                         
   9   1  15         80.80         83.56        58.87 o                         
  10   1  15        205.52        255.38        30.78 o                         
   0   2  15       1790.60       1766.16       105.52 o                         
   1   2  15         42.58         52.21        15.00 o                         
   2   2  15        340.17        319.35        26.66 o                         
   3   2  15          0.20         11.01         7.72 o                         
   4   2  15        158.58        179.42        10.14 o                         
   5   2  15        749.64        681.61        99.69 o                         
   6   2  15         47.75         41.73        28.88 o                         
   7   2  15          0.81        -12.95        19.02 o                         
   8   2  15        496.66        525.70        29.45 o                         
   9   2  15         68.41         92.76        29.01 o                         
  10   2  15         45.65         88.52        26.63 o                         
   1   3  15        500.86        462.64        28.88 o                         
   2   3  15        125.25        107.19        10.00 o                         
   3   3  15         95.95         74.42        18.33 o                         
   4   3  15          4.81         10.14         9.16 o                         
   5   3  15        290.36        240.76        25.83 o                         
   6   3  15         10.38         12.84        15.65 o                         
   7   3  15         54.82         81.38        17.45 o                         
   8   3  15         10.64         51.14        20.22 o                         
   9   3  15          0.37        -16.77        20.77 o                         
  10   3  15         20.43         19.55        48.32 o                         
   0   4  15         82.69        104.97        25.55 o                         
   1   4  15         39.66         40.54         8.89 o                         
   2   4  15        714.79        697.02        34.99 o                         
   3   4  15        958.57        944.01        38.07 o                         
   4   4  15        894.91        821.29        58.87 o                         
   5   4  15        135.18        161.38        19.22 o                         
   6   4  15         12.22         34.56        16.48 o                         
   7   4  15         28.05         51.39        15.97 o                         
   8   4  15        382.62        338.57        34.71 o                         
   9   4  15        107.46        135.85        25.54 o                         
  10   4  15          0.23         95.46        51.15 o                         
   1   5  15        220.51        175.89        11.50 o                         
   2   5  15       2550.11       2567.81        60.17 o                         
   3   5  15        330.99        295.01        18.61 o                         
   4   5  15         62.83         63.45         9.62 o                         
   5   5  15          7.71         41.42        11.37 o                         
   6   5  15         14.55         -4.70        24.16 o                         
   7   5  15          2.74         21.78        15.90 o                         
   8   5  15        176.63        121.80        23.90 o                         
   9   5  15          7.58          6.49        40.48 o                         
   0   6  15        475.24        473.75        22.22 o                         
   1   6  15        366.64        330.02        17.49 o                         
   2   6  15       1858.56       1726.28        50.50 o                         
   3   6  15         66.80         76.22        11.97 o                         
   4   6  15        409.89        344.60        22.49 o                         
   5   6  15         16.91         24.21        12.22 o                         
   6   6  15         42.39         60.63        19.10 o                         
   7   6  15         73.21         97.45        22.37 o                         
   8   6  15        110.06        165.34        36.10 o                         
   9   6  15        118.47        114.63        42.15 o                         
   1   7  15        233.73        206.54        14.17 o                         
   2   7  15         90.27         71.38        10.26 o                         
   3   7  15        219.76        193.49        13.28 o                         
   4   7  15        460.68        469.57        51.37 o                         
   5   7  15        252.47        203.78        33.32 o                         
   6   7  15         44.23         69.11        28.60 o                         
   7   7  15          9.89        -20.68        20.68 o                         
   8   7  15        120.21        113.44        23.40 o                         
   9   7  15          1.14         16.87        28.36 o                         
   1   8  15        739.06        768.35        56.09 o                         
   2   8  15        254.79        253.05        33.88 o                         
   3   8  15        123.18        115.65        13.88 o                         
   4   8  15        118.71        139.64        12.72 o                         
   5   8  15          4.91          9.99        11.93 o                         
   6   8  15         30.02         32.65        25.27 o                         
   7   8  15        319.75        335.73        46.65 o                         
   8   8  15        113.01        175.97        46.65 o                         
   1   9  15          7.95          3.52        12.14 o                         
   2   9  15          3.97         11.66        19.16 o                         
   3   9  15        131.09        107.81        19.30 o                         
   4   9  15          3.38         -2.36        18.61 o                         
   5   9  15         63.05         48.07        15.58 o                         
   6   9  15          2.75         37.05        23.44 o                         
   7   9  15          0.00         20.89        22.37 o                         
   8   9  15         14.12         53.52        39.04 o                         
   0  10  15        105.92        129.41        38.88 o                         
   1  10  15         21.11         40.56        13.34 o                         
   2  10  15        149.67        172.24        23.60 o                         
   3  10  15        397.81        381.98        48.04 o                         
   4  10  15        589.72        640.69        36.93 o                         
   5  10  15          7.33          1.11        15.28 o                         
   6  10  15          0.44         -4.10        22.14 o                         
   7  10  15        245.56        249.64        42.30 o                         
   1  11  15         12.63          2.44        13.73 o                         
   2  11  15          0.82          1.69        17.97 o                         
   3  11  15         17.43         16.83        18.28 o                         
   4  11  15          5.98          0.08        18.65 o                         
   5  11  15        110.23        151.69        24.56 o                         
   6  11  15          5.18         -0.09        31.38 o                         
   7  11  15          8.93         28.16        38.07 o                         
   0  12  15         54.98        101.08        31.10 o                         
   1  12  15        196.28        210.12        17.88 o                         
   2  12  15          9.92         30.42        17.00 o                         
   3  12  15         24.97         29.62        37.21 o                         
   4  12  15         49.04         56.33        22.15 o                         
   5  12  15          1.70         12.74        23.30 o                         
   6  12  15          0.63         -7.22        34.99 o                         
   1  13  15          9.00         -8.02        20.14 o                         
   2  13  15         19.17         49.99        20.10 o                         
   3  13  15          8.40         41.81        23.82 o                         
   4  13  15        664.09        671.58        41.60 o                         
   5  13  15          6.31         -9.34        53.32 o                         
   0  14  15          4.85        -18.33        31.10 o                         
   1  14  15         85.53         83.26        23.76 o                         
   2  14  15          8.51         17.33        24.72 o                         
   3  14  15        107.36        128.83        27.25 o                         
   4  14  15         21.12         59.68        26.89 o                         
   1  15  15         14.36         -8.04        34.23 o                         
   2   0  16       3356.23       3587.29       172.17 o                         
   3   0  16        175.20        139.96        32.21 o                         
   4   0  16       1205.06       1230.75        54.98 o                         
   5   0  16       1104.05       1023.59        47.21 o                         
   6   0  16       1664.13       1845.02        78.31 o                         
   7   0  16        102.95        131.07        26.66 o                         
   8   0  16          0.55         46.65        28.88 o                         
   9   0  16          3.12        -13.33        28.88 o                         
  10   0  16        290.72        262.15        41.65 o                         
   2   1  16          0.78        -11.11        18.88 o                         
   3   1  16        287.73        261.92        31.94 o                         
   4   1  16         18.69         20.03        16.38 o                         
   5   1  16         85.86         81.51        16.69 o                         
   6   1  16          0.00          0.11        15.73 o                         
   7   1  16          3.65         41.42        21.10 o                         
   8   1  16          4.01         12.50        19.24 o                         
   9   1  16          6.39         21.17        27.21 o                         
  10   1  16         65.84         70.05        25.61 o                         
   2   2  16        268.92        278.25        15.00 o                         
   3   2  16        715.80        752.69        26.72 o                         
   4   2  16        542.97        540.45        16.82 o                         
   5   2  16        125.72        113.74        14.93 o                         
   6   2  16        651.98        546.78        25.27 o                         
   7   2  16         90.03         98.00        17.79 o                         
   8   2  16         78.47        128.77        20.64 o                         
   9   2  16         50.46         26.94        21.60 o                         
  10   2  16         32.91         42.62        25.35 o                         
   1   3  16        500.96        482.08        39.99 o                         
   2   3  16        899.16        903.63        34.43 o                         
   3   3  16          0.25          1.67        27.21 o                         
   4   3  16       2638.11       2562.43        63.35 o                         
   5   3  16        115.90         97.82        16.68 o                         
   6   3  16          5.01         -7.45        14.86 o                         
   7   3  16         23.21         15.94        16.60 o                         
   8   3  16         30.73         50.74        19.84 o                         
   9   3  16         13.54         19.25        21.61 o                         
  10   3  16        150.76        188.91        52.21 o                         
   1   4  16        371.45        332.13        17.77 o                         
   2   4  16         30.57         47.21        10.00 o                         
   3   4  16         48.75         76.00        10.67 o                         
   4   4  16         19.40         43.85        10.66 o                         
   5   4  16         73.09         70.97        28.88 o                         
   6   4  16          8.35         22.47        14.54 o                         
   7   4  16          5.02         38.68        18.88 o                         
   8   4  16          1.65         80.00        27.30 o                         
   9   4  16        292.69        328.27        28.88 o                         
   1   5  16         65.96         79.96        18.88 o                         
   2   5  16        117.18        105.39         8.61 o                         
   3   5  16        491.45        424.52        48.60 o                         
   4   5  16          5.31         18.70        10.01 o                         
   5   5  16        184.26        169.50        14.48 o                         
   6   5  16        280.09        264.35        32.77 o                         
   7   5  16        354.47        289.73        36.66 o                         
   8   5  16         16.36         14.53        23.74 o                         
   9   5  16         63.56         79.53        75.26 o                         
   0   6  16        481.94        545.95        27.77 o                         
   1   6  16       2007.80       2051.07        60.54 o                         
   2   6  16        220.81        210.82        24.72 o                         
   3   6  16        191.62        174.37        13.25 o                         
   4   6  16        104.22        109.44        21.10 o                         
   5   6  16         17.35         37.56        11.74 o                         
   6   6  16         49.77         74.06        20.98 o                         
   7   6  16          1.92        -15.75        33.60 o                         
   8   6  16         16.88         65.90        49.15 o                         
   9   6  16         36.65         37.41        36.20 o                         
   1   7  16          0.56         -0.23        19.16 o                         
   2   7  16        766.56        731.45        24.15 o                         
   3   7  16        100.05        120.59        15.65 o                         
   4   7  16        145.78        141.40        12.94 o                         
   5   7  16         20.72         -8.71        12.55 o                         
   6   7  16         11.09         21.67        18.48 o                         
   7   7  16         35.19         32.58        22.35 o                         
   8   7  16         14.63         26.97        31.66 o                         
   9   7  16         13.64         20.07        28.32 o                         
   0   8  16       2748.96       2755.87       134.41 o                         
   1   8  16        129.88        108.77        14.28 o                         
   2   8  16        634.74        699.48        22.49 o                         
   3   8  16         50.50         69.25        17.23 o                         
   4   8  16        202.11        179.90        13.90 o                         
   5   8  16        196.59        208.02        28.33 o                         
   6   8  16          0.03         45.66        22.78 o                         
   7   8  16         62.88         93.13        41.10 o                         
   8   8  16          0.69         57.65        41.10 o                         
   1   9  16        258.77        254.93        23.05 o                         
   2   9  16         98.29         81.91        13.01 o                         
   3   9  16         47.54         58.66        17.77 o                         
   4   9  16         81.44         84.13        16.86 o                         
   5   9  16          2.66          4.40        26.94 o                         
   6   9  16          0.61         16.36        19.36 o                         
   7   9  16        224.68        239.58        47.76 o                         
   8   9  16         96.24        122.08        41.91 o                         
   0  10  16        654.11        714.79        46.10 o                         
   1  10  16        119.70        115.24        15.90 o                         
   2  10  16        951.51       1004.75        31.86 o                         
   3  10  16          8.11         37.71        19.08 o                         
   4  10  16         49.53         97.62        29.89 o                         
   5  10  16         66.81         71.65        39.71 o                         
   6  10  16         36.19         62.32        18.03 o                         
   7  10  16          3.15         20.00        41.76 o                         
   1  11  16        881.37        885.85        34.62 o                         
   2  11  16        879.19        887.14        80.81 o                         
   3  11  16         70.38         96.05        20.24 o                         
   4  11  16        223.62        230.51        26.10 o                         
   5  11  16         24.46          1.69        30.95 o                         
   6  11  16          1.04         -7.24        63.87 o                         
   0  12  16       1811.48       1663.41       112.75 o                         
   1  12  16          1.43        -12.70        30.27 o                         
   2  12  16        610.20        507.44        30.82 o                         
   3  12  16         83.05         61.61        19.83 o                         
   4  12  16        127.50        110.33        30.43 o                         
   5  12  16         52.61         94.73        24.86 o                         
   6  12  16          7.60         18.76        28.50 o                         
   1  13  16        257.51        282.52        24.94 o                         
   2  13  16        148.84        139.03        24.44 o                         
   3  13  16          5.49        -26.51        26.51 o                         
   4  13  16         28.73         37.39        27.21 o                         
   0  14  16        378.62        307.69        40.54 o                         
   1  14  16          0.10         10.55        24.03 o                         
   2  14  16        177.18        192.64        32.11 o                         
   3  14  16        478.29        540.83        83.59 o                         
   1   1  17          2.04         21.60        14.33 o                         
   2   1  17         13.35          5.04        14.78 o                         
   3   1  17          2.01         15.83        15.32 o                         
   4   1  17        782.25        773.41        31.35 o                         
   5   1  17          3.42          2.90        13.90 o                         
   6   1  17         11.89         13.66        14.72 o                         
   7   1  17        135.84        127.87        19.37 o                         
   8   1  17         89.57         95.46        21.38 o                         
   9   1  17          4.09         35.01        25.62 o                         
   1   2  17        350.39        266.03        29.99 o                         
   2   2  17         37.26         62.20        22.77 o                         
   3   2  17        308.79        315.03        16.43 o                         
   4   2  17        666.63        675.38        29.71 o                         
   5   2  17         94.58        148.95        17.05 o                         
   6   2  17        464.49        510.31        66.65 o                         
   7   2  17        273.12        268.57        22.34 o                         
   8   2  17         21.07         10.27        20.81 o                         
   9   2  17         25.63         50.73        25.06 o                         
   1   3  17         15.29         11.66        19.44 o                         
   2   3  17         34.64         36.00         9.16 o                         
   3   3  17       2786.16       2717.56        84.74 o                         
   4   3  17        814.16        794.30        31.38 o                         
   5   3  17        189.81        182.76        22.87 o                         
   6   3  17        138.81        127.61        18.23 o                         
   7   3  17        206.71        261.08        22.19 o                         
   8   3  17         43.56         62.68        21.73 o                         
   9   3  17         16.42         17.39        22.29 o                         
   1   4  17          7.95         12.22        21.10 o                         
   2   4  17          1.52         22.22        10.00 o                         
   3   4  17         79.01         85.03        12.76 o                         
   4   4  17         48.14         59.91        18.05 o                         
   5   4  17         53.74         76.91        19.02 o                         
   6   4  17        730.13        615.66        71.09 o                         
   7   4  17         97.71        112.02        41.10 o                         
   8   4  17        217.82        195.18        29.30 o                         
   9   4  17         76.96         78.99        63.59 o                         
   1   5  17       1546.15       1545.29        42.77 o                         
   2   5  17        509.20        487.14        16.49 o                         
   3   5  17         12.52         46.76        33.32 o                         
   4   5  17        344.63        351.73        26.51 o                         
   5   5  17        207.20        198.15        23.60 o                         
   6   5  17         43.66         68.95        20.30 o                         
   7   5  17        100.75         82.05        37.21 o                         
   8   5  17         89.32         80.54        37.09 o                         
   9   5  17        115.88        110.45        39.16 o                         
   0   6  17       1654.31       1609.53        58.87 o                         
   1   6  17        791.81        810.32        39.43 o                         
   2   6  17        799.83        825.26        21.48 o                         
   3   6  17        638.01        662.22        57.76 o                         
   4   6  17        203.12        203.88        15.47 o                         
   5   6  17         78.63         58.88        15.00 o                         
   6   6  17         15.79         59.30        29.71 o                         
   7   6  17          0.02         26.13        30.55 o                         
   8   6  17          7.47         47.68        59.98 o                         
   9   6  17         74.85         50.02        41.81 o                         
   1   7  17        274.99        301.05        20.65 o                         
   2   7  17         51.71         46.37        21.10 o                         
   3   7  17        631.51        595.37        51.65 o                         
   4   7  17          1.83         -1.33        11.94 o                         
   5   7  17          7.62         12.45        12.40 o                         
   6   7  17        229.42        296.86        57.76 o                         
   7   7  17         48.72         33.64        23.22 o                         
   8   7  17         57.31         45.65        25.88 o                         
   1   8  17       1650.62       1602.09        51.93 o                         
   2   8  17        771.01        775.69        28.46 o                         
   3   8  17          9.12        -15.21        15.21 o                         
   4   8  17          4.45          6.32        12.25 o                         
   5   8  17         50.45         63.87        31.38 o                         
   6   8  17         81.14        115.41        25.44 o                         
   7   8  17          0.04          0.51        34.71 o                         
   8   8  17          0.02         25.88        26.07 o                         
   1   9  17        336.24        411.01        30.08 o                         
   2   9  17        178.63        181.99        35.82 o                         
   3   9  17        234.00        246.04        25.07 o                         
   4   9  17         60.70         76.75        18.05 o                         
   5   9  17         64.39        130.63        45.26 o                         
   6   9  17         78.23         67.51        47.21 o                         
   7   9  17         10.25         47.23        38.43 o                         
   0  10  17         16.39         26.66        13.88 o                         
   1  10  17        297.28        257.37        26.66 o                         
   2  10  17          1.70         11.15        14.72 o                         
   3  10  17          4.21         10.00        25.55 o                         
   4  10  17          1.82         13.60        18.80 o                         
   5  10  17        256.78        260.96        24.16 o                         
   6  10  17         86.11        112.21        27.37 o                         
   7  10  17         24.77          9.62        35.23 o                         
   1  11  17        290.37        263.90        23.33 o                         
   2  11  17         45.41         62.59        18.45 o                         
   3  11  17        214.07        180.68        24.21 o                         
   4  11  17          1.08          8.01        21.66 o                         
   5  11  17         11.40         11.47        22.01 o                         
   6  11  17          3.08         28.88        35.90 o                         
   0  12  17         15.65          1.11        29.44 o                         
   1  12  17         17.82         -3.67        19.16 o                         
   2  12  17         15.23         25.78        23.88 o                         
   3  12  17        623.77        608.41        31.95 o                         
   4  12  17          1.01        -10.16        23.41 o                         
   5  12  17         16.28         20.15        25.06 o                         
   1  13  17         25.32         11.30        21.38 o                         
   2  13  17        144.30        138.37        24.44 o                         
   3  13  17          4.38         -6.82        21.86 o                         
   4  13  17          2.21         26.67        24.12 o                         
   0  14  17         48.74         61.65        30.55 o                         
   1  14  17         25.41          7.80        33.32 o                         
   2  14  17         50.43        -13.06        29.71 o                         
   0   0  18       5684.94       5671.13       288.81 o                         
   1   0  18        465.40        452.65        39.99 o                         
   3   0  18        100.17        148.85        29.44 o                         
   4   0  18        263.20        259.92        28.88 o                         
   5   0  18       4439.10       4633.66       177.17 o                         
   6   0  18          0.32         20.55        26.10 o                         
   7   0  18        606.84        670.92        43.32 o                         
   8   0  18         33.65         48.87        28.33 o                         
   9   0  18          7.45         37.77        34.99 o                         
   1   1  18       1683.03       1554.55        99.97 o                         
   2   1  18        344.42        348.79        33.88 o                         
   3   1  18        587.60        570.97        33.44 o                         
   4   1  18         21.32        -12.95        13.54 o                         
   5   1  18         27.56          4.30        34.71 o                         
   6   1  18         58.39         50.86        17.23 o                         
   7   1  18          7.17         -3.40        18.45 o                         
   8   1  18         12.56         60.69        22.81 o                         
   9   1  18         36.79         41.29        27.28 o                         
   1   2  18        118.24        127.74        23.33 o                         
   2   2  18         75.93         90.53        23.88 o                         
   3   2  18       1022.27        961.97        50.01 o                         
   4   2  18        189.84        238.01        19.99 o                         
   5   2  18        814.08        813.39        34.16 o                         
   6   2  18        646.24        522.52        69.15 o                         
   7   2  18        157.77        168.05        36.93 o                         
   8   2  18         33.18         57.20        20.94 o                         
   9   2  18         72.85         63.61        24.94 o                         
   1   3  18         95.20        103.04        31.10 o                         
   2   3  18        500.74        470.61        28.60 o                         
   3   3  18        636.52        673.68        49.10 o                         
   4   3  18        559.54        521.50        35.82 o                         
   5   3  18          4.08         27.73        18.33 o                         
   6   3  18          9.26         39.43        16.49 o                         
   7   3  18        874.60        951.56        63.04 o                         
   8   3  18          7.49         19.92        19.69 o                         
   9   3  18         54.54         31.78        25.49 o                         
   0   4  18        267.13        281.03        33.88 o                         
   1   4  18        319.79        269.17        16.93 o                         
   2   4  18        293.05        306.64        14.14 o                         
   3   4  18        333.30        360.12        88.31 o                         
   4   4  18        437.48        454.08        20.14 o                         
   5   4  18         42.63         69.31        29.44 o                         
   6   4  18        137.58        184.88        26.32 o                         
   7   4  18          6.16        -37.01        45.82 o                         
   8   4  18         67.97         84.31        31.01 o                         
   9   4  18          0.59        -27.21        27.21 o                         
   1   5  18         15.11         14.66        11.85 o                         
   2   5  18        130.08        104.05        12.33 o                         
   3   5  18          8.14         25.91        20.83 o                         
   4   5  18         18.44         26.85        12.19 o                         
   5   5  18          2.10          3.79        11.81 o                         
   6   5  18          0.44         -5.34        20.87 o                         
   7   5  18          0.51          7.58        24.94 o                         
   8   5  18          1.62         -4.41        32.29 o                         
   9   5  18         16.38         48.42        36.93 o                         
   0   6  18         43.25         25.55        15.55 o                         
   1   6  18         12.09         42.77        32.77 o                         
   2   6  18       1324.47       1402.32        37.33 o                         
   3   6  18         28.03         23.86        31.94 o                         
   4   6  18        349.13        328.43        19.02 o                         
   5   6  18        384.71        341.53        19.81 o                         
   6   6  18          1.23         43.39        32.21 o                         
   7   6  18          0.67         46.40        35.29 o                         
   8   6  18        295.79        440.62        47.05 o                         
   1   7  18          5.37          9.05        61.09 o                         
   2   7  18        823.32        822.14        25.38 o                         
   3   7  18         20.12         29.40        18.88 o                         
   4   7  18        230.46        231.95        23.88 o                         
   5   7  18         57.17         78.43        14.07 o                         
   6   7  18          3.38        -27.32        31.01 o                         
   7   7  18          1.36         33.56        23.25 o                         
   8   7  18          0.19        -29.07        29.07 o                         
   1   8  18        456.29        366.71        23.34 o                         
   2   8  18        262.41        286.20        67.76 o                         
   3   8  18         15.30         38.15        17.97 o                         
   4   8  18         24.92         42.87        25.27 o                         
   5   8  18        115.52        132.58        17.44 o                         
   6   8  18         53.20         30.76        32.12 o                         
   7   8  18         33.25         93.59        27.06 o                         
   1   9  18        134.17        159.38        20.02 o                         
   2   9  18        137.04        129.46        19.45 o                         
   3   9  18         37.01         83.21        35.55 o                         
   4   9  18        108.47        113.43        19.59 o                         
   5   9  18         20.82         20.50        15.21 o                         
   6   9  18         62.83         25.82        28.02 o                         
   7   9  18        220.41        231.30        33.89 o                         
   0  10  18        789.26        731.45        71.65 o                         
   1  10  18        855.42        825.49        28.45 o                         
   2  10  18         22.70         31.10        17.22 o                         
   3  10  18          0.22         10.07        27.68 o                         
   4  10  18         18.24         30.68        19.75 o                         
   5  10  18         56.79         61.69        19.92 o                         
   6  10  18         18.24         60.95        24.68 o                         
   1  11  18        114.35        135.71        30.55 o                         
   2  11  18        129.58        149.31        25.27 o                         
   3  11  18         37.07         83.94        23.75 o                         
   4  11  18        247.18        242.65        29.16 o                         
   5  11  18         79.88         82.14        39.43 o                         
   6  11  18        114.28        132.18        44.67 o                         
   0  12  18         18.50         27.21        28.33 o                         
   1  12  18         42.70         38.06        28.60 o                         
   2  12  18          1.59         41.65        20.80 o                         
   3  12  18         18.08         12.19        40.54 o                         
   4  12  18          9.67         -1.82        23.29 o                         
   5  12  18         17.71         26.78        34.51 o                         
   1  13  18          7.83        -10.85        21.90 o                         
   2  13  18        215.23        172.59        56.65 o                         
   3  13  18        464.64        447.32        52.76 o                         
   0  14  18        137.91        136.63        33.88 o                         
   1   1  19        151.63        169.16        18.28 o                         
   3   1  19        282.73        365.45        38.88 o                         
   4   1  19       1293.31       1217.37        42.72 o                         
   5   1  19         12.16         -1.17        15.30 o                         
   6   1  19         10.81          7.38        17.45 o                         
   7   1  19         18.06         38.98        19.87 o                         
   8   1  19         63.83         61.85        25.68 o                         
   9   1  19         14.16         27.83        25.49 o                         
   0   2  19          0.04         44.99        22.22 o                         
   1   2  19        291.35        320.46        25.55 o                         
   2   2  19        730.80        667.03        53.32 o                         
   3   2  19         12.51          5.54        11.94 o                         
   4   2  19        232.84        237.03        11.92 o                         
   5   2  19        138.43         71.38        17.23 o                         
   6   2  19         17.04         41.42        23.88 o                         
   7   2  19        295.24        368.79        27.88 o                         
   8   2  19         13.02        -14.00        20.77 o                         
   9   2  19         77.20         74.49        25.70 o                         
   1   3  19        294.83        308.80        36.10 o                         
   2   3  19          0.14          7.16         8.21 o                         
   3   3  19         39.42         49.34        21.19 o                         
   4   3  19         24.56         18.05        17.14 o                         
   5   3  19        291.74        279.17        26.06 o                         
   6   3  19          7.88         10.50        16.09 o                         
   7   3  19         88.86        117.84        21.77 o                         
   8   3  19         62.84         79.09        27.21 o                         
   9   3  19         66.67         63.39        54.71 o                         
   1   4  19          5.56         -1.30        10.93 o                         
   2   4  19        434.94        417.62        25.55 o                         
   3   4  19        199.82        192.09        18.15 o                         
   4   4  19        400.13        378.19        28.51 o                         
   5   4  19        666.02        689.82        34.51 o                         
   6   4  19          0.61        -14.19        22.20 o                         
   7   4  19         11.76        -25.35        25.43 o                         
   8   4  19         35.15         35.17        74.70 o                         
   1   5  19        242.93        221.21        18.05 o                         
   2   5  19        883.61        916.45        27.81 o                         
   3   5  19        971.81        962.23        45.82 o                         
   4   5  19         70.53         84.10        12.22 o                         
   5   5  19          0.77        -21.81        21.81 o                         
   6   5  19         53.64         65.44        23.94 o                         
   7   5  19        191.41        245.19        31.12 o                         
   8   5  19        159.02        194.40        42.22 o                         
   0   6  19        239.40        288.81        33.88 o                         
   1   6  19       1184.13       1237.42        48.87 o                         
   2   6  19        582.00        506.14        29.56 o                         
   3   6  19          6.64         24.30        13.01 o                         
   4   6  19        243.36        228.80        16.68 o                         
   5   6  19         84.21         51.93        19.47 o                         
   6   6  19         84.87         74.39        25.01 o                         
   7   6  19        114.64        100.63        32.14 o                         
   8   6  19        332.51        365.94        38.94 o                         
   1   7  19         10.94         44.86        19.50 o                         
   2   7  19          6.43         12.62        21.10 o                         
   3   7  19         95.66        122.92        17.24 o                         
   4   7  19          9.51         19.81        24.44 o                         
   5   7  19          8.45         -8.09        21.66 o                         
   6   7  19         21.33         18.74        21.94 o                         
   7   7  19          1.51         29.87        26.29 o                         
   1   8  19        287.05        262.70        26.66 o                         
   2   8  19        519.25        467.03        40.82 o                         
   3   8  19         57.12         41.30        25.55 o                         
   4   8  19         30.99          3.93        13.73 o                         
   5   8  19          5.80         15.68        19.82 o                         
   6   8  19        163.39        174.87        26.41 o                         
   7   8  19        144.50        127.95        27.77 o                         
   1   9  19        176.97        149.57        17.15 o                         
   2   9  19        180.76        205.41        27.49 o                         
   3   9  19         72.13         89.23        37.77 o                         
   4   9  19         12.39         25.21        16.57 o                         
   5   9  19         69.50         71.14        33.88 o                         
   6   9  19        129.22        114.11        27.91 o                         
   0  10  19        101.09         49.43        40.54 o                         
   1  10  19          7.33         21.06        28.05 o                         
   2  10  19          0.65          6.59        31.94 o                         
   3  10  19        119.21        115.57        41.65 o                         
   4  10  19        129.19        121.73        23.99 o                         
   5  10  19         32.44         62.51        24.56 o                         
   6  10  19         28.12         52.11        27.48 o                         
   1  11  19         19.10         10.42        23.28 o                         
   2  11  19         34.87          7.19        46.10 o                         
   3  11  19         25.34         28.14        26.38 o                         
   4  11  19         46.68         26.12        24.96 o                         
   5  11  19         48.01         46.83        49.43 o                         
   0  12  19        225.63        107.75        33.32 o                         
   1  12  19        225.44        235.26        31.74 o                         
   2  12  19         14.13         -1.26        19.29 o                         
   3  12  19         19.49         25.75        21.98 o                         
   4  12  19          3.65        -31.94        31.94 o                         
   1  13  19         80.02        100.35        22.22 o                         
   2  13  19          1.15         21.18        22.74 o                         
   0   0  20        894.80        965.28        77.20 o                         
   1   0  20         11.54         64.98        27.21 o                         
   3   0  20         94.03         94.42        10.00 o                         
   4   0  20       1389.41       1341.83        73.31 o                         
   5   0  20        413.40        410.44        35.55 o                         
   6   0  20         47.67         92.75        30.55 o                         
   7   0  20          2.77         29.44        29.44 o                         
   8   0  20         99.89         74.42        30.55 o                         
   1   1  20        195.58        249.05        19.76 o                         
   2   1  20         15.13         16.11        24.99 o                         
   3   1  20        248.52        236.04        37.21 o                         
   4   1  20         37.94         42.02        15.69 o                         
   5   1  20         32.67         44.15        23.05 o                         
   6   1  20        158.21        132.89        18.85 o                         
   7   1  20          3.05          7.03        20.64 o                         
   8   1  20         22.36         14.53        22.29 o                         
   0   2  20         49.69         48.87        19.44 o                         
   1   2  20         32.42         37.77        19.44 o                         
   2   2  20        217.83        195.98        14.17 o                         
   3   2  20        393.09        386.58        59.43 o                         
   4   2  20        242.09        218.04        24.25 o                         
   5   2  20        231.46        238.17        46.10 o                         
   6   2  20         28.71         46.66        21.93 o                         
   7   2  20        116.65        105.97        20.79 o                         
   8   2  20          0.51         16.11        24.73 o                         
   1   3  20       1062.14       1165.22        48.32 o                         
   2   3  20        129.29        125.83        11.77 o                         
   3   3  20         92.25        110.37        14.00 o                         
   4   3  20        196.10        202.12        44.43 o                         
   5   3  20        159.07        141.92        19.44 o                         
   6   3  20        224.59        199.71        26.64 o                         
   7   3  20        361.57        369.85        41.93 o                         
   8   3  20        135.28        123.51        40.54 o                         
   1   4  20        284.65        275.89        48.32 o                         
   2   4  20         64.63         99.42        19.44 o                         
   3   4  20        276.39        315.70        18.03 o                         
   4   4  20         73.09         83.78        13.03 o                         
   5   4  20         19.38         38.11        34.16 o                         
   6   4  20         81.09         92.41        35.82 o                         
   7   4  20        173.66        190.41        33.36 o                         
   8   4  20         19.75         56.50        30.20 o                         
   1   5  20         56.92         69.79        13.94 o                         
   2   5  20        161.77        220.55        35.82 o                         
   3   5  20        240.63        214.61        28.13 o                         
   4   5  20         31.39         54.31        12.64 o                         
   5   5  20        113.25        130.58        20.03 o                         
   6   5  20         14.72          8.52        20.59 o                         
   7   5  20          1.88        -35.82        48.60 o                         
   8   5  20         17.22         12.31        40.54 o                         
   1   6  20       1725.72       1926.11       116.63 o                         
   2   6  20        187.83        198.05        15.79 o                         
   3   6  20         77.32         62.67        37.21 o                         
   4   6  20          3.49         -5.42        12.74 o                         
   5   6  20        154.06        139.09        20.55 o                         
   6   6  20          1.88         31.43        20.94 o                         
   7   6  20         41.64         59.44        24.52 o                         
   1   7  20         30.05         15.67        18.26 o                         
   2   7  20        237.53        305.55        18.07 o                         
   3   7  20         13.34         38.42        20.24 o                         
   4   7  20          3.05          2.25        15.55 o                         
   5   7  20         75.79         92.32        32.21 o                         
   6   7  20        159.15        182.35        31.23 o                         
   7   7  20          4.30          2.46        27.74 o                         
   1   8  20         25.30         17.77        19.99 o                         
   2   8  20          0.69          6.82        14.04 o                         
   3   8  20          0.70         23.41        19.60 o                         
   4   8  20          5.34         20.35        14.41 o                         
   5   8  20        126.94        119.09        51.65 o                         
   6   8  20         80.34        126.66        44.43 o                         
   7   8  20         56.58         40.76        28.42 o                         
   1   9  20         20.30         23.33        18.33 o                         
   2   9  20         39.86         32.29        18.66 o                         
   3   9  20          2.33          5.91        21.88 o                         
   4   9  20          6.18         18.69        21.86 o                         
   5   9  20          5.98         -3.32        24.99 o                         
   6   9  20        101.94         95.17        31.38 o                         
   0  10  20        123.79        136.07        28.33 o                         
   1  10  20         43.06         35.90        18.07 o                         
   2  10  20        287.17        261.68        33.32 o                         
   3  10  20          1.76         42.73        33.04 o                         
   4  10  20          1.59         34.91        41.65 o                         
   5  10  20         73.44         87.61        38.60 o                         
   1  11  20        372.32        341.30        31.70 o                         
   2  11  20        616.04        601.88        84.70 o                         
   3  11  20          0.14        -18.07        22.45 o                         
   4  11  20         51.55         87.16        34.63 o                         
   0  12  20        369.04        373.23        46.10 o                         
   1  12  20          1.83        -27.06        27.06 o                         
   2  12  20        350.28        290.35        32.21 o                         
   3  12  20        111.51        107.13        24.72 o                         
   1   1  21         99.97         91.80        17.45 o                         
   2   1  21         55.02         96.64        27.77 o                         
   3   1  21          5.52         33.32        27.77 o                         
   4   1  21        231.56        218.78        25.88 o                         
   5   1  21        144.69        183.82        22.12 o                         
   6   1  21        192.98        189.04        53.04 o                         
   7   1  21          5.09         35.63        27.56 o                         
   8   1  21         24.31          7.50        38.04 o                         
   0   2  21        415.98        424.32        30.55 o                         
   1   2  21         21.56         27.21        18.88 o                         
   2   2  21          7.01         64.13        19.93 o                         
   3   2  21        623.78        590.70       114.41 o                         
   4   2  21        106.72         84.11        21.65 o                         
   5   2  21        122.97        113.81        23.13 o                         
   6   2  21        199.45        273.76        42.49 o                         
   7   2  21         55.94         37.66        20.48 o                         
   8   2  21         83.46        154.24        27.88 o                         
   1   3  21         29.33         51.65        18.33 o                         
   2   3  21          9.93         47.72        38.04 o                         
   3   3  21        264.74        295.19        25.55 o                         
   4   3  21          3.27         28.91        28.88 o                         
   5   3  21          4.45        -18.05        18.05 o                         
   6   3  21          9.22         54.64        36.66 o                         
   7   3  21          0.38         33.71        22.17 o                         
   8   3  21         15.24         39.38        24.13 o                         
   0   4  21        110.36         57.21        27.77 o                         
   1   4  21         36.12         59.43        20.55 o                         
   2   4  21         53.59         29.32        16.11 o                         
   3   4  21         27.99         23.39        13.88 o                         
   4   4  21        149.16        139.70        31.94 o                         
   5   4  21          0.87          8.20        42.21 o                         
   6   4  21        109.84        119.44        21.66 o                         
   7   4  21          3.00        -22.69        27.26 o                         
   8   4  21        251.21        275.36        52.89 o                         
   1   5  21        378.92        462.09        29.99 o                         
   2   5  21         92.97        128.11        28.88 o                         
   3   5  21        110.39        116.94        15.63 o                         
   4   5  21        101.45        144.94        45.54 o                         
   5   5  21         75.21        107.42        22.77 o                         
   6   5  21          1.03          2.03        19.14 o                         
   7   5  21         62.62         37.21        36.93 o                         
   1   6  21         96.83        182.46        51.37 o                         
   2   6  21          1.14         -9.70        14.72 o                         
   3   6  21         15.86          9.46        14.36 o                         
   4   6  21        129.19        129.88        19.62 o                         
   5   6  21         49.92         35.90        20.02 o                         
   6   6  21         49.01         29.99        24.80 o                         
   7   6  21        196.97        168.61        31.03 o                         
   1   7  21         12.48         17.77        25.55 o                         
   2   7  21         11.65         13.05        14.44 o                         
   3   7  21         17.56         39.83        19.99 o                         
   4   7  21        122.64        174.91        21.50 o                         
   5   7  21         26.01         24.46        42.77 o                         
   6   7  21        351.64        408.43        33.96 o                         
   7   7  21        148.26        199.94        45.82 o                         
   1   8  21        296.38        341.26        28.60 o                         
   2   8  21        242.55        250.86        23.62 o                         
   3   8  21          1.48         -7.63        22.37 o                         
   4   8  21         21.12         72.71        24.80 o                         
   5   8  21         57.58         65.00        42.21 o                         
   6   8  21         32.42         23.88        26.01 o                         
   1   9  21          9.17        -16.11        23.33 o                         
   2   9  21         27.95          2.68        58.87 o                         
   3   9  21         35.27         37.83        21.94 o                         
   4   9  21          4.06         37.03        21.37 o                         
   5   9  21         49.60         69.74        86.09 o                         
   0  10  21         83.84         86.64        29.44 o                         
   1  10  21         77.30        105.83        20.34 o                         
   2  10  21         20.91          6.05        19.74 o                         
   3  10  21        124.00         82.20        28.26 o                         
   4  10  21          3.04         17.61        62.20 o                         
   5  10  21        196.00        204.59        46.33 o                         
   1  11  21        214.85        207.40        24.88 o                         
   2  11  21         53.30         73.87        33.32 o                         
   3  11  21          1.19         16.34        22.26 o                         
   4  11  21         99.43         53.65        34.78 o                         
   0  12  21         22.65         18.33        28.33 o                         
   1  12  21         39.03         74.20        34.43 o                         
   2  12  21         18.44         20.39        64.15 o                         
   0   0  22       1017.41       1038.59        74.42 o                         
   1   0  22       2063.71       2072.18        83.31 o                         
   2   0  22        324.38        306.58        39.99 o                         
   4   0  22        107.76        134.96        27.77 o                         
   5   0  22        170.85        211.05        49.43 o                         
   6   0  22         25.62         52.21        54.43 o                         
   7   0  22        166.47        181.61        37.77 o                         
   8   0  22         51.60         33.32        44.99 o                         
   1   1  22          8.04        -11.58        16.73 o                         
   2   1  22         44.81         85.33        22.17 o                         
   3   1  22         16.35         -2.98        26.94 o                         
   4   1  22          5.50         43.80        41.93 o                         
   5   1  22          3.16          0.16        19.72 o                         
   6   1  22         63.15        100.25        19.83 o                         
   7   1  22          2.79         60.64        91.08 o                         
   8   1  22         35.65         34.94        29.65 o                         
   0   2  22         33.13         41.10        20.55 o                         
   1   2  22         14.10         42.75        16.63 o                         
   2   2  22        120.90        128.21        30.55 o                         
   3   2  22        127.50        111.13        26.02 o                         
   4   2  22         29.90         65.91        23.30 o                         
   5   2  22         14.65         15.26        23.62 o                         
   6   2  22        136.60        100.95        64.43 o                         
   7   2  22         25.32         40.08        41.10 o                         
   8   2  22         57.85         48.04        27.49 o                         
   1   3  22         15.13         -7.44        15.71 o                         
   2   3  22         16.27         41.62        21.38 o                         
   3   3  22         51.71         38.25        24.44 o                         
   4   3  22        167.79        123.67        19.62 o                         
   5   3  22        196.69        235.05        27.06 o                         
   6   3  22          4.62          8.96        39.99 o                         
   7   3  22        110.98         91.67        34.99 o                         
   0   4  22        272.06        312.13        39.99 o                         
   1   4  22          2.23        105.52        35.55 o                         
   2   4  22          0.29         10.55        30.55 o                         
   3   4  22        212.22        206.75        68.87 o                         
   4   4  22          5.58         20.64        17.66 o                         
   5   4  22         10.62         13.60        20.62 o                         
   6   4  22         18.77         16.69        21.98 o                         
   7   4  22         10.04          8.01        64.15 o                         
   1   5  22        154.95        181.06        26.66 o                         
   2   5  22        433.23        480.18        40.27 o                         
   3   5  22          1.24        -23.88        23.88 o                         
   4   5  22         45.03         70.29        31.10 o                         
   5   5  22         12.69         35.57        19.02 o                         
   6   5  22         55.95         22.91        21.79 o                         
   7   5  22          3.48         37.59        28.29 o                         
   0   6  22        658.20        615.93        47.76 o                         
   1   6  22          7.48          8.35        26.94 o                         
   2   6  22        575.80        583.26        27.57 o                         
   3   6  22         84.61        134.28        17.06 o                         
   4   6  22          1.10          2.32        22.77 o                         
   5   6  22         25.70         63.02        22.77 o                         
   6   6  22          0.50        -13.00        38.04 o                         
   7   6  22          0.25        -15.07        32.53 o                         
   1   7  22        155.18        177.73        32.21 o                         
   2   7  22          6.30         13.33        17.22 o                         
   3   7  22         10.77          6.77        18.61 o                         
   4   7  22         24.77          3.04        18.65 o                         
   5   7  22         58.27         70.59        29.99 o                         
   6   7  22         32.41         45.47        25.78 o                         
   1   8  22         15.31         37.75        15.79 o                         
   2   8  22          2.06         11.92        19.11 o                         
   3   8  22          1.82         37.59        44.99 o                         
   4   8  22          5.94         14.82        26.16 o                         
   5   8  22         16.70         18.42        26.01 o                         
   6   8  22         23.31          2.97        27.53 o                         
   1   9  22         63.64         39.43        20.55 o                         
   2   9  22          4.99          2.86        30.55 o                         
   3   9  22          1.54         11.74        32.49 o                         
   4   9  22        176.77         73.51        33.55 o                         
   5   9  22          6.94        -12.20        23.82 o                         
   0  10  22         33.98         32.21        27.77 o                         
   1  10  22         13.17         23.81        19.29 o                         
   2  10  22          3.40         40.54        22.55 o                         
   3  10  22         65.40         41.84        24.99 o                         
   4  10  22         76.91        137.69        32.80 o                         
   1  11  22        125.31        111.64        22.77 o                         
   2  11  22         43.15         48.62        26.90 o                         
   3  11  22        151.32        136.84        27.67 o                         
   1   1  23         56.13         76.52        23.13 o                         
   2   1  23         12.54         -2.36        36.10 o                         
   3   1  23         51.04         45.74        24.95 o                         
   4   1  23         19.61         39.77        23.11 o                         
   5   1  23         13.96         18.16        22.36 o                         
   6   1  23         44.84         65.06        23.55 o                         
   7   1  23          0.72         16.67        32.49 o                         
   0   2  23          0.90         13.33        30.55 o                         
   1   2  23        144.77        131.72        31.10 o                         
   2   2  23         17.59          9.59        29.44 o                         
   3   2  23          1.13        -19.22        19.22 o                         
   4   2  23          0.84         48.73        18.63 o                         
   5   2  23        268.57        319.39        56.65 o                         
   6   2  23         64.27         85.37        35.99 o                         
   7   2  23        157.57        236.67        30.83 o                         
   1   3  23          3.78          2.72        17.04 o                         
   2   3  23        209.29        202.02        27.28 o                         
   3   3  23        115.05        134.55        23.21 o                         
   4   3  23         56.24         61.92        18.90 o                         
   5   3  23        212.42        208.33        37.77 o                         
   6   3  23          0.18        -12.03        22.19 o                         
   7   3  23         57.80         47.76        24.35 o                         
   0   4  23        141.36        154.96        34.43 o                         
   1   4  23         41.31         27.24        17.26 o                         
   2   4  23        166.87        181.45        46.93 o                         
   3   4  23          1.06          4.58        20.83 o                         
   4   4  23         40.94         54.45        22.12 o                         
   5   4  23        191.49        233.89        41.10 o                         
   6   4  23          0.21          1.32        22.67 o                         
   7   4  23         47.57         24.60        61.09 o                         
   1   5  23         79.42         55.96        17.57 o                         
   2   5  23        116.41        140.55        26.94 o                         
   3   5  23          0.03         22.19        21.85 o                         
   4   5  23         86.16         96.64        25.27 o                         
   5   5  23          0.43         14.44        21.99 o                         
   6   5  23         59.09         33.97        22.17 o                         
   0   6  23        222.71        308.80        46.10 o                         
   1   6  23          0.65        -15.97        21.10 o                         
   2   6  23          0.74         -7.02        18.80 o                         
   3   6  23         14.39         35.01        22.41 o                         
   4   6  23         17.81        -14.24        19.59 o                         
   5   6  23          4.80          4.85        20.62 o                         
   6   6  23          8.67         25.81        29.89 o                         
   1   7  23         19.00          3.89        27.77 o                         
   2   7  23         32.89         19.99        16.11 o                         
   3   7  23        188.26        208.27        51.10 o                         
   4   7  23        143.69        161.40        24.82 o                         
   5   7  23         15.58         42.61        25.33 o                         
   0   8  23         80.98         72.20        41.65 o                         
   1   8  23         68.19         53.13        20.83 o                         
   2   8  23        134.49        126.06        38.32 o                         
   3   8  23          0.04        -24.44        39.99 o                         
   4   8  23         33.88          0.81        23.34 o                         
   5   8  23         95.99         49.11        28.22 o                         
   1   9  23          0.78        -15.89        22.49 o                         
   2   9  23         28.05         57.43        21.26 o                         
   3   9  23        157.99        150.92        33.44 o                         
   4   9  23         87.77         75.58        38.61 o                         
   0  10  23         68.48         46.65        21.10 o                         
   1  10  23          7.14         -1.39        19.24 o                         
   2  10  23        152.82        161.53        27.36 o                         
   3  10  23         30.85         77.76        73.31 o                         
   1  11  23          0.03         14.88        26.13 o                         
   0   0  24        136.66        213.27        38.88 o                         
   1   0  24         23.47        -19.99        30.55 o                         
   2   0  24         24.94         52.21        34.99 o                         
   3   0  24         38.57         38.88        33.88 o                         
   4   0  24          0.04        -28.88        28.88 o                         
   5   0  24          0.05         56.09        30.55 o                         
   6   0  24        201.03        198.83        71.65 o                         
   7   0  24         74.07         84.98        39.99 o                         
   1   1  24         51.63         90.78        19.41 o                         
   2   1  24          1.96         -0.03        21.79 o                         
   3   1  24          5.32        -21.95        22.56 o                         
   4   1  24         19.95         53.00        19.53 o                         
   5   1  24         31.76         47.80        25.03 o                         
   6   1  24         10.18         20.19        22.37 o                         
   7   1  24         32.48         39.83        30.56 o                         
   0   2  24        913.86        921.96        48.32 o                         
   1   2  24         30.65         30.21        17.56 o                         
   2   2  24         49.87         40.29        25.15 o                         
   3   2  24        295.62        256.42        53.04 o                         
   4   2  24         38.05         67.82        22.37 o                         
   5   2  24         72.61         52.58        21.34 o                         
   6   2  24         88.61         57.39        22.69 o                         
   7   2  24        111.82        118.32        33.35 o                         
   1   3  24         66.83         42.97        19.34 o                         
   2   3  24         60.75         71.94        23.76 o                         
   3   3  24          5.57         38.31        53.32 o                         
   4   3  24          0.63         31.38        20.81 o                         
   5   3  24         68.17         46.91        21.33 o                         
   6   3  24          2.67        -22.46        22.46 o                         
   0   4  24         28.61         47.76        31.10 o                         
   1   4  24         90.88        108.78        20.52 o                         
   2   4  24         10.85         50.42        26.02 o                         
   3   4  24         15.09         15.02        21.82 o                         
   4   4  24          0.25          1.15        20.24 o                         
   5   4  24        244.54        245.23        28.02 o                         
   6   4  24         28.40        -24.90        24.90 o                         
   1   5  24         22.53          1.80        22.56 o                         
   2   5  24          0.01         -9.64        21.35 o                         
   3   5  24          0.96         21.10        27.21 o                         
   4   5  24         58.16         58.89        22.95 o                         
   5   5  24          0.48         14.16        22.78 o                         
   6   5  24         14.05         88.23        31.10 o                         
   0   6  24         57.61        -10.55        33.88 o                         
   1   6  24        332.97        380.78        33.44 o                         
   2   6  24         72.02         45.23        18.42 o                         
   3   6  24        137.72        162.73        33.88 o                         
   4   6  24          0.08         17.55        20.79 o                         
   5   6  24        219.81        209.41        26.51 o                         
   1   7  24         35.82         18.64        21.35 o                         
   2   7  24          8.77          5.55        42.77 o                         
   3   7  24        297.21        318.94        31.53 o                         
   4   7  24          2.66          0.91        24.15 o                         
   5   7  24         66.72        115.06        60.82 o                         
   0   8  24          5.56          7.78        36.66 o                         
   1   8  24         19.99         21.41        23.60 o                         
   2   8  24          6.83          8.48        19.09 o                         
   3   8  24          4.26        -19.40        36.10 o                         
   4   8  24         57.03         49.12        29.09 o                         
   1   9  24         49.33         64.92        20.85 o                         
   2   9  24        142.75        128.17        32.47 o                         
   3   9  24          0.85         64.68        32.97 o                         
   0  10  24         38.17         48.87        30.55 o                         
   1  10  24          3.55        -14.18        22.69 o                         
   1   1  25        224.55        191.70        58.32 o                         
   2   1  25         21.97         -5.48        23.52 o                         
   3   1  25        132.18        105.57        46.65 o                         
   4   1  25          0.53         20.88        21.34 o                         
   5   1  25          1.34         16.25        22.77 o                         
   6   1  25        127.57        145.45        33.04 o                         
   0   2  25         50.79         54.43        27.77 o                         
   1   2  25         16.82         49.40        19.50 o                         
   2   2  25          6.17         19.93        24.13 o                         
   3   2  25          3.74         16.19        21.62 o                         
   4   2  25          7.30         12.14        27.49 o                         
   5   2  25         46.74         49.23        24.88 o                         
   6   2  25         26.87         37.21        29.99 o                         
   1   3  25          0.53         46.44        19.50 o                         
   2   3  25          5.87         -7.90        38.32 o                         
   3   3  25         44.75         24.67        23.80 o                         
   4   3  25         18.43         16.77        22.06 o                         
   5   3  25          8.74        -12.69        21.59 o                         
   6   3  25         19.08          3.34        30.83 o                         
   0   4  25         13.60        -18.88        35.55 o                         
   1   4  25        262.04        243.67        26.06 o                         
   2   4  25          6.31        -21.48        22.37 o                         
   3   4  25          3.55        -14.31        25.55 o                         
   4   4  25        198.32        188.62        26.01 o                         
   5   4  25         19.76        -17.06        43.88 o                         
   1   5  25          0.35          7.49        26.41 o                         
   2   5  25         35.67         18.86        23.09 o                         
   3   5  25         41.32         34.43        26.92 o                         
   4   5  25        237.01        203.45        26.88 o                         
   5   5  25         21.18         28.67        24.15 o                         
   0   6  25         32.05         69.98        32.77 o                         
   1   6  25         26.21         42.21        43.88 o                         
   2   6  25          0.43          2.75        26.38 o                         
   3   6  25          2.91          4.44        29.99 o                         
   4   6  25         84.96         89.11        22.97 o                         
   5   6  25          0.03         23.44        27.91 o                         
   1   7  25         38.92         33.10        20.94 o                         
   2   7  25         22.82         44.14        36.66 o                         
   3   7  25        175.52        143.36        43.04 o                         
   4   7  25        137.30        107.60        37.77 o                         
   0   8  25          4.86        -31.10        31.10 o                         
   1   8  25          4.29          1.26        18.81 o                         
   2   8  25          1.37        -12.99        31.96 o                         
   3   8  25          0.00        -41.58        41.58 o                         
   1   9  25         67.77         75.60        21.50 o                         
   2   9  25         10.96         32.00        31.43 o                         
   1   0  26        598.71        559.28        63.31 o                         
   2   0  26         23.56         25.55        36.66 o                         
   3   0  26        243.68        429.88        56.09 o                         
   4   0  26          9.22         -1.11        28.33 o                         
   5   0  26         73.28         53.87        38.32 o                         
   1   1  26         60.03         83.75        30.42 o                         
   2   1  26        113.94        124.39        93.86 o                         
   3   1  26         23.57         30.74        30.27 o                         
   4   1  26          1.11         56.37        22.78 o                         
   5   1  26          8.01         27.98        24.35 o                         
   0   2  26        149.58        155.51        30.55 o                         
   1   2  26          3.40         15.44        21.11 o                         
   2   2  26         62.70         49.15        37.77 o                         
   3   2  26          0.79        -28.06        37.77 o                         
   4   2  26         15.45         76.23        34.43 o                         
   5   2  26        149.23        221.67        31.10 o                         
   1   3  26         37.73          9.37        37.21 o                         
   2   3  26        214.65        252.09        33.27 o                         
   3   3  26         73.23         63.99        25.73 o                         
   4   3  26         37.33         36.85        23.34 o                         
   5   3  26         12.48         12.52        23.95 o                         
   0   4  26         11.63         40.54        34.99 o                         
   1   4  26          7.36          7.95        20.63 o                         
   2   4  26         46.92         -6.66        34.99 o                         
   3   4  26         10.67         22.06        24.28 o                         
   4   4  26         40.67         37.10        28.33 o                         
   5   4  26          0.70          8.89        28.15 o                         
   1   5  26         32.22         27.61        26.16 o                         
   2   5  26        262.97        288.25        42.49 o                         
   3   5  26         14.52         37.32        26.99 o                         
   4   5  26          5.27         11.11        30.63 o                         
   0   6  26       1773.16       1949.44       134.41 o                         
   1   6  26         32.94         39.82        24.52 o                         
   2   6  26        191.88        178.20        59.98 o                         
   3   6  26         21.43         52.00        41.10 o                         
   4   6  26          2.90        -15.16        29.16 o                         
   1   7  26          6.26        -32.43        32.43 o                         
   2   7  26         16.09         43.86        36.89 o                         
   3   7  26          0.67          7.01        25.75 o                         
   0   8  26          0.07        -13.33        33.88 o                         
   1   8  26         16.40         -4.13        49.71 o                         
   2   8  26          3.00         87.19        49.99 o                         
   1   1  27         29.21         41.37        26.80 o                         
   2   1  27         22.36         40.82        27.44 o                         
   3   1  27         93.30         72.02        30.42 o                         
   4   1  27          5.94         44.56        48.87 o                         
   0   2  27          9.93        -29.99        35.55 o                         
   1   2  27         53.45         55.54        34.16 o                         
   2   2  27          3.52         62.97        31.80 o                         
   3   2  27         21.71         -5.78        25.97 o                         
   4   2  27          0.16         11.58        29.44 o                         
   1   3  27         48.83         -4.16        21.04 o                         
   2   3  27        202.63        231.08        41.93 o                         
   3   3  27          9.02        -12.34        26.02 o                         
   4   3  27         12.01         36.94        30.92 o                         
   0   4  27        105.59        116.08        42.21 o                         
   1   4  27         26.16         38.96        25.72 o                         
   2   4  27         30.96         36.85        29.78 o                         
   3   4  27          9.26         24.71        28.17 o                         
   4   4  27         24.19         46.93        24.74 o                         
   1   5  27         34.75         81.19        46.10 o                         
   2   5  27        228.64        231.76        31.62 o                         
   3   5  27         59.55         37.52        28.68 o                         
   0   6  27        228.72        306.58        54.43 o                         
   1   6  27        158.38        187.46        32.65 o                         
   2   6  27        280.08        282.29        44.97 o                         
   1   7  27          0.25         29.81        46.10 o                         
   0   0  28        120.66        243.26        48.32 o                         
   1   0  28         11.43         18.33        40.54 o                         
   2   0  28         48.51         31.10        44.43 o                         
   3   0  28        141.11        242.71        58.32 o                         
   4   0  28        203.43        238.26        47.21 o                         
   1   1  28        154.04        186.02        82.20 o                         
   2   1  28          0.14          9.44        36.66 o                         
   3   1  28         13.13         14.82        26.19 o                         
   0   2  28         28.61         14.44        39.43 o                         
   1   2  28          2.57        -23.75        26.57 o                         
   2   2  28          4.06        -27.52        27.52 o                         
   3   2  28          8.10         -5.88        28.40 o                         
   1   3  28         15.43         74.34        30.55 o                         
   2   3  28        278.78        272.82        40.93 o                         
   3   3  28         25.76         30.67        31.13 o                         
   0   4  28        194.87        211.05        53.32 o                         
   1   4  28         31.45         28.73        29.76 o                         
   2   4  28         29.76         -5.96        34.30 o                         
   1   5  28         47.20         50.24        30.51 o                         
   2   5  28          6.99         33.58        31.41 o                         
   1   1  29          0.02        -37.21        42.21 o                         
   2   1  29          0.89         47.58        33.35 o                         
   0   2  29         41.24        151.07        46.65 o                         
   1   2  29         15.78         10.67        29.21 o                         
   2   2  29         60.85        101.00        62.76 o                         
   1   3  29         21.42         65.54        44.43 o                         
                                                                                
